# Supplementary material for: The mitochondrial proteomic changes of rat hippocampus induced by 28-day simulated microgravity
Source: PLoS One. 2022 Mar 10;17(3):e0265108. doi: 10.1371/journal.pone.0265108 (PMC8912132; doi:10.1371/journal.pone.0265108)
Supplement: S1 Table — (XLSX) [file pone.0265108.s002.xlsx]

## Sheet: Sheet1
ID	Accession	Gene Name	Description	C1	C2	C3	T1	T2	T3	Imputation(C)	Imputation(T)	Keep(C)	Keep(T)	FC(T_C)	pValue(T_C)	Sig(T_C)	GO_CC	GO_MF	GO_BP	KEGG
A0A0G2JTN8_RAT	A0A0G2JTN8	Atp5mc2	ATP synthase F(0) complex subunit C2, mitochondrial	5.6	5.4	14.5	106.3	10.7	9.4	8.5	42.1333	8.5	42.1333	4.95686	0.355553	0	GO:0016021,integral component of membrane;GO:0045263,proton-transporting ATP synthase complex, coupling factor F(o)	GO:0015078,proton transmembrane transporter activity	GO:0015991,ATP hydrolysis coupled proton transport;GO:0015986,ATP synthesis coupled proton transport
D3ZHG0_RAT	D3ZHG0	Hacd2	Very-long-chain (3R)-3-hydroxyacyl-CoA dehydratase	67.6	73.6	93.9	553.6	104.9	106.4	78.3667	254.967	78.3667	254.967	3.25351	0.303013	0	GO:0005789,endoplasmic reticulum membrane;GO:0016021,integral component of membrane	GO:0102343,3-hydroxy-arachidoyl-CoA dehydratase activity;GO:0102344,3-hydroxy-behenoyl-CoA dehydratase activity;GO:0102345,3-hydroxy-lignoceroyl-CoA dehydratase activity;GO:0018812,3-hydroxyacyl-CoA dehydratase activity;GO:0019899,enzyme binding;GO:0102158,very-long-chain 3-hydroxyacyl-CoA dehydratase activity	GO:0030497,fatty acid elongation;GO:0030148,sphingolipid biosynthetic process;GO:0042761,very long-chain fatty acid biosynthetic process
F110B_RAT	Q5BJX5	Fam110b	Protein FAM110B	0	135.5	111	753.5	0	0	104.047	291.084	123.25	753.5	2.79761	0.465564	0	GO:0005829,cytosol;GO:0005815,microtubule organizing center;GO:0005739,mitochondrion
D4A7Z2_RAT	D4A7Z2		Ribosomal protein L37	18.4	18.1	54.6	146.9	34.3	63.9	30.3667	81.7	30.3667	81.7	2.69045	0.225048	0	GO:0005840,ribosome	GO:0046872,metal ion binding;GO:0019843,rRNA binding;GO:0003735,structural constituent of ribosome	GO:0006412,translation
CYB_RAT	P00159	Mt-Cyb	Cytochrome b	26	23.6	48.2	192.4	35.9	34.2	32.6	87.5	32.6	87.5	2.68405	0.359056	0	GO:0031305,integral component of mitochondrial inner membrane;GO:0005743,mitochondrial inner membrane;GO:0005739,mitochondrion;GO:0032991,protein-containing complex;GO:0045275,respiratory chain complex III	GO:0046872,metal ion binding;GO:0044877,protein-containing complex binding;GO:0008121,ubiquinol-cytochrome-c reductase activity	GO:0031100,animal organ regeneration;GO:0015990,electron transport coupled proton transport;GO:0042538,hyperosmotic salinity response;GO:0006122,mitochondrial electron transport, ubiquinol to cytochrome c;GO:0046686,response to cadmium ion;GO:0051592,response to calcium ion;GO:0033590,response to cobalamin;GO:0046688,response to copper ion;GO:0042493,response to drug;GO:0045471,response to ethano…	rno:26192,path:rno00190,Oxidative phosphorylation;rno:26192,path:rno01100,Metabolic pathways;rno:26192,path:rno04260,Cardiac muscle contraction;rno:26192,path:rno04714,Thermogenesis;rno:26192,path:rno04932,Non-alcoholic fatty liver disease (NAFLD);rno:26192,path:rno05010,Alzheimer disease;rno:26192,path:rno05012,Parkinson disease;rno:26192,path:rno05016,Huntington disease
F1LS72_RAT	F1LS72	Uba2	Ubiquitin-like modifier-activating enzyme 2	84.4	102.9	82.1	498.1	91	65.7	89.8	218.267	89.8	218.267	2.43059	0.411538	0	GO:0005737,cytoplasm;GO:0005654,nucleoplasm;GO:0031510,SUMO activating enzyme complex	GO:0005524,ATP binding;GO:0000287,magnesium ion binding;GO:0046982,protein heterodimerization activity;GO:0044388,small protein activating enzyme binding;GO:0019948,SUMO activating enzyme activity;GO:0032183,SUMO binding;GO:0008134,transcription factor binding;GO:0044390,ubiquitin-like protein conjugating enzyme binding	GO:0032446,protein modification by small protein conjugation;GO:0016925,protein sumoylation
A0A0G2JYW6_RAT	A0A0G2JYW6		Uncharacterized protein	114.3	68.8	115.5	205.5	215.1	280.9	99.5333	233.833	99.5333	233.833	2.3493	0.008939	1	GO:0005960,glycine cleavage complex;GO:0016021,integral component of membrane		GO:0019464,glycine decarboxylation via glycine cleavage system
COX7B_RAT	P80431	Cox7b	Cytochrome c oxidase subunit 7B, mitochondrial	53.7	71.1	177.8	275.4	136.8	252.5	100.867	221.567	100.867	221.567	2.19663	0.105193	0	GO:0016021,integral component of membrane;GO:0005746,mitochondrial respirasome;GO:0045277,respiratory chain complex IV	GO:0004129,cytochrome-c oxidase activity	GO:0007417,central nervous system development	rno:303393,path:rno00190,Oxidative phosphorylation;rno:303393,path:rno01100,Metabolic pathways;rno:303393,path:rno04260,Cardiac muscle contraction;rno:303393,path:rno04714,Thermogenesis;rno:303393,path:rno04932,Non-alcoholic fatty liver disease (NAFLD);rno:303393,path:rno05010,Alzheimer disease;rno:303393,path:rno05012,Parkinson disease;rno:303393,path:rno05016,Huntington disease
D4ABZ4_RAT	D4ABZ4	Otud7a	Uncharacterized protein	98.1	104.4	112.9	479.3	120.7	84.7	105.133	228.233	105.133	228.233	2.17089	0.384018	0		GO:0003677,DNA binding;GO:0004843,thiol-dependent ubiquitin-specific protease activity;GO:0008270,zinc ion binding	GO:0035871,protein K11-linked deubiquitination
G3V6R5_RAT	G3V6R5	Suox	Sulfite oxidase	87.7	85.4	127.9	405.9	110.2	136	100.333	217.367	100.333	217.367	2.16644	0.287884	0		GO:0020037,heme binding;GO:0030151,molybdenum ion binding;GO:0043546,molybdopterin cofactor binding;GO:0016491,oxidoreductase activity	GO:0042128,nitrate assimilation	rno:81805,path:rno00920,Sulfur metabolism;rno:81805,path:rno01100,Metabolic pathways
D4A3X0_RAT	D4A3X0	Cep192	Centrosomal protein 192	21.7	20.5	28.9	97.9	25.5	28.5	23.7	50.6333	23.7	50.6333	2.13643	0.320923	0		GO:0003785,actin monomer binding	GO:0007015,actin filament organization;GO:0051298,centrosome duplication;GO:0090222,centrosome-templated microtubule nucleation;GO:0071539,protein localization to centrosome
SDHF2_RAT	Q5RJQ7	Sdhaf2	Succinate dehydrogenase assembly factor 2, mitochondrial	129.2	77.6	87.5	314.9	133.5	172.7	98.1	207.033	98.1	207.033	2.11043	0.130227	0	GO:0005829,cytosol;GO:0005759,mitochondrial matrix;GO:0005739,mitochondrion;GO:0005730,nucleolus		GO:0006121,mitochondrial electron transport, succinate to ubiquinone;GO:0034553,mitochondrial respiratory chain complex II assembly;GO:0090090,negative regulation of canonical Wnt signaling pathway;GO:0010719,negative regulation of epithelial to mesenchymal transition;GO:0006470,protein dephosphorylation;GO:0018293,protein-FAD linkage;GO:0006099,tricarboxylic acid cycle
HOT_RAT	Q4QQW3	Adhfe1	Hydroxyacid-oxoacid transhydrogenase, mitochondrial	82.8	91.4	119.5	212.3	183.2	213.5	97.9	203	97.9	203	2.07354	0.002111	1	GO:0005739,mitochondrion	GO:0004022,alcohol dehydrogenase (NAD) activity;GO:0047988,hydroxyacid-oxoacid transhydrogenase activity;GO:0046872,metal ion binding	GO:0006539,glutamate catabolic process via 2-oxoglutarate
G3V8U8_RAT	G3V8U8	Bcat2	Branched-chain-amino-acid aminotransferase	106.1	87.8	107.4	184	201.5	224	100.433	203.167	100.433	203.167	2.0229	0.001467	1	GO:0005739,mitochondrion	GO:0052656,L-isoleucine transaminase activity;GO:0052654,L-leucine transaminase activity;GO:0052655,L-valine transaminase activity	GO:0009082,branched-chain amino acid biosynthetic process;GO:1990830,cellular response to leukemia inhibitory factor;GO:0006550,isoleucine catabolic process;GO:0006551,leucine metabolic process;GO:0010817,regulation of hormone levels;GO:0006573,valine metabolic process
COX7C_RAT	P80432	Cox7c	Cytochrome c oxidase subunit 7C, mitochondrial	25.3	22.9	45	117.4	31.6	38.2	31.0667	62.4	31.0667	62.4	2.00858	0.332428	0	GO:0016021,integral component of membrane;GO:0005743,mitochondrial inner membrane	GO:0004129,cytochrome-c oxidase activity	GO:0006123,mitochondrial electron transport, cytochrome c to oxygen	rno:100188937,path:rno00190,Oxidative phosphorylation;rno:100188937,path:rno01100,Metabolic pathways;rno:100188937,path:rno04260,Cardiac muscle contraction;rno:100188937,path:rno04714,Thermogenesis;rno:100188937,path:rno04932,Non-alcoholic fatty liver disease (NAFLD);rno:100188937,path:rno05010,Alzheimer disease;rno:100188937,path:rno05012,Parkinson disease;rno:100188937,path:rno05016,Huntington …
SODM_RAT	P07895	Sod2	Superoxide dismutase [Mn], mitochondrial	93.7	87	125.9	218.3	186.5	210.7	102.2	205.167	102.2	205.167	2.0075	0.00258	1	GO:0005737,cytoplasm;GO:0042645,mitochondrial nucleoid;GO:0005739,mitochondrion	GO:0003677,DNA binding;GO:0019899,enzyme binding;GO:0042802,identical protein binding;GO:0030145,manganese ion binding;GO:0046872,metal ion binding;GO:0019825,oxygen binding;GO:0004784,superoxide dismutase activity	GO:0003069,acetylcholine-mediated vasodilation involved in regulation of systemic arterial blood pressure;GO:0001315,age-dependent response to reactive oxygen species;GO:0007568,aging;GO:0071361,cellular response to ethanol;GO:0003032,detection of oxygen;GO:0048773,erythrophore differentiation;GO:0006749,glutathione metabolic process;GO:0007507,heart development;GO:0030097,hemopoiesis;GO:0050665,…	rno:24787,path:rno04068,FoxO signaling pathway;rno:24787,path:rno04146,Peroxisome;rno:24787,path:rno04211,Longevity regulating pathway;rno:24787,path:rno04213,Longevity regulating pathway;rno:24787,path:rno05016,Huntington disease
CX6A1_RAT	P10818	Cox6a1	Cytochrome c oxidase subunit 6A1, mitochondrial	100.8	93.6	123.6	283.2	142.8	212.2	106	212.733	106	212.733	2.00692	0.061966	0	GO:0005751,mitochondrial respiratory chain complex IV	GO:0004129,cytochrome-c oxidase activity;GO:0030234,enzyme regulator activity	GO:0009060,aerobic respiration;GO:0006123,mitochondrial electron transport, cytochrome c to oxygen	rno:25282,path:rno00190,Oxidative phosphorylation;rno:25282,path:rno01100,Metabolic pathways;rno:25282,path:rno04260,Cardiac muscle contraction;rno:25282,path:rno04714,Thermogenesis;rno:25282,path:rno04932,Non-alcoholic fatty liver disease (NAFLD);rno:25282,path:rno05010,Alzheimer disease;rno:25282,path:rno05012,Parkinson disease;rno:25282,path:rno05016,Huntington disease
A0A096MIT7_RAT	A0A096MIT7	Syn3	Synapsin-3	89.3	93.1	113	342.8	111.4	131.9	98.4667	195.367	98.4667	195.367	1.98409	0.262256	0	GO:0098978,glutamatergic synapse;GO:0014069,postsynaptic density;GO:0030672,synaptic vesicle membrane	GO:0005524,ATP binding	GO:0007269,neurotransmitter secretion;GO:0097091,synaptic vesicle clustering
ATP6_RAT	P05504	Mt-atp6	ATP synthase subunit a	124.7	76.8	136.1	268.9	189.3	204.2	112.533	220.8	112.533	220.8	1.96209	0.02367	1	GO:0016021,integral component of membrane;GO:0005753,mitochondrial proton-transporting ATP synthase complex;GO:0045259,proton-transporting ATP synthase complex;GO:0045263,proton-transporting ATP synthase complex, coupling factor F(o)	GO:0016887,ATPase activity;GO:0015078,proton transmembrane transporter activity	GO:0007568,aging;GO:0099132,ATP hydrolysis coupled cation transmembrane transport;GO:0015986,ATP synthesis coupled proton transport;GO:0055093,response to hyperoxia	rno:26197,path:rno00190,Oxidative phosphorylation;rno:26197,path:rno01100,Metabolic pathways;rno:26197,path:rno04714,Thermogenesis;rno:26197,path:rno05010,Alzheimer disease;rno:26197,path:rno05012,Parkinson disease;rno:26197,path:rno05016,Huntington disease
AATM_RAT	P00507	Got2	Aspartate aminotransferase, mitochondrial	63.2	52.7	70.9	147.7	105.8	111.5	62.2667	121.667	62.2667	121.667	1.95396	0.013689	1	GO:0009986,cell surface;GO:0005743,mitochondrial inner membrane;GO:0005759,mitochondrial matrix;GO:0005739,mitochondrion;GO:0043204,perikaryon;GO:0005886,plasma membrane;GO:0032991,protein-containing complex;GO:0042383,sarcolemma;GO:0030315,T-tubule	GO:0016597,amino acid binding;GO:0031406,carboxylic acid binding;GO:0019899,enzyme binding;GO:0016212,kynurenine-oxoglutarate transaminase activity;GO:0004069,L-aspartate;GO:0047801,L-cysteine;GO:0005543,phospholipid binding;GO:0042803,protein homodimerization activity;GO:0030170,pyridoxal phosphate binding	GO:0006103,2-oxoglutarate metabolic process;GO:0006532,aspartate biosynthetic process;GO:0006533,aspartate catabolic process;GO:0006531,aspartate metabolic process;GO:0006520,cellular amino acid metabolic process;GO:0043648,dicarboxylic acid metabolic process;GO:0015908,fatty acid transport;GO:0007565,female pregnancy;GO:0019551,glutamate catabolic process to 2-oxoglutarate;GO:0019550,glutamate c…	rno:25721,path:rno00220,Arginine biosynthesis;rno:25721,path:rno00250,Alanine, aspartate and glutamate metabolism;rno:25721,path:rno00270,Cysteine and methionine metabolism;rno:25721,path:rno00330,Arginine and proline metabolism;rno:25721,path:rno00350,Tyrosine metabolism;rno:25721,path:rno00360,Phenylalanine metabolism;rno:25721,path:rno00400,Phenylalanine, tyrosine and tryptophan biosynthesis;r…
FAXC_RAT	D3ZAT9	Faxc	Failed axon connections homolog	2.8	2.8	9.1	14.3	6.7	7.6	4.9	9.53333	4.9	9.53333	1.94558	0.219683	0	GO:0016021,integral component of membrane
CH10_RAT	P26772	Hspe1	10 kDa heat shock protein, mitochondrial	84.8	72.9	102.9	175.6	159.1	165.4	86.8667	166.7	86.8667	166.7	1.91903	0.001314	1	GO:0005759,mitochondrial matrix;GO:0005739,mitochondrion	GO:0005524,ATP binding;GO:0051087,chaperone binding;GO:0046872,metal ion binding;GO:0051082,unfolded protein binding	GO:0051085,chaperone cofactor-dependent protein refolding
DEGS1_RAT	Q5XIF5	Degs1	Sphingolipid delta(4)-desaturase DES1	55.3	99	165.1	231.2	183.7	194	106.467	202.967	106.467	202.967	1.90639	0.051101	0	GO:0005789,endoplasmic reticulum membrane;GO:0016021,integral component of membrane;GO:0005739,mitochondrion	GO:0042284,sphingolipid delta-4 desaturase activity	GO:0046513,ceramide biosynthetic process;GO:0006633,fatty acid biosynthetic process;GO:0043065,positive regulation of apoptotic process	rno:58970,path:rno00600,Sphingolipid metabolism;rno:58970,path:rno01100,Metabolic pathways;rno:58970,path:rno04071,Sphingolipid signaling pathway
GCSH_RAT	Q5I0P2	Gcsh	Glycine cleavage system H protein, mitochondrial	107.1	90.8	122	191.6	190.2	226.5	106.633	202.767	106.633	202.767	1.90153	0.002974	1	GO:0005960,glycine cleavage complex;GO:0005739,mitochondrion	GO:0004047,aminomethyltransferase activity;GO:0019899,enzyme binding	GO:0019464,glycine decarboxylation via glycine cleavage system;GO:0009249,protein lipoylation	rno:171133,path:rno00260,Glycine, serine and threonine metabolism;rno:171133,path:rno00630,Glyoxylate and dicarboxylate metabolism;rno:171133,path:rno01100,Metabolic pathways;rno:171133,path:rno01200,Carbon metabolism
TRXR2_RAT	Q9Z0J5	Txnrd2	Thioredoxin reductase 2, mitochondrial	56	58.3	72.8	151.6	92.3	108.7	62.3667	117.533	62.3667	117.533	1.88455	0.040301	1	GO:0030424,axon;GO:0005737,cytoplasm;GO:0030425,dendrite;GO:0005739,mitochondrion;GO:0043025,neuronal cell body	GO:0009055,electron transfer activity;GO:0050660,flavin adenine dinucleotide binding;GO:0046983,protein dimerization activity;GO:0042803,protein homodimerization activity;GO:0004791,thioredoxin-disulfide reductase activity	GO:0045454,cell redox homeostasis;GO:0042493,response to drug;GO:0042542,response to hydrogen peroxide;GO:0055093,response to hyperoxia;GO:0000305,response to oxygen radical;GO:0010269,response to selenium ion	rno:50551,path:rno00450,Selenocompound metabolism;rno:50551,path:rno05200,Pathways in cancer;rno:50551,path:rno05225,Hepatocellular carcinoma
RL40_RAT	P62986	Uba52	Ubiquitin-60S ribosomal protein L40	1.5	1.5	4.7	9.5	2	3	2.56667	4.83333	2.56667	4.83333	1.88312	0.429543	0	GO:0005737,cytoplasm;GO:0022625,cytosolic large ribosomal subunit;GO:0022627,cytosolic small ribosomal subunit;GO:0005634,nucleus	GO:0031386,protein tag;GO:0003735,structural constituent of ribosome;GO:0031625,ubiquitin protein ligase binding	GO:0019941,modification-dependent protein catabolic process;GO:0016567,protein ubiquitination;GO:0017085,response to insecticide;GO:0006412,translation	rno:64156,path:rno03010,Ribosome
G3V936_RAT	G3V936	Cs	Citrate synthase	94.7	83.2	116.7	189.8	174.7	180.9	98.2	181.8	98.2	181.8	1.85132	0.00148	1	GO:0005759,mitochondrial matrix	GO:0004108,citrate (Si)-synthase activity	GO:0005975,carbohydrate metabolic process;GO:0006099,tricarboxylic acid cycle
D3ZT98_RAT	D3ZT98	Bola3	BolA family member 3	98.7	94.3	115	194.4	163.5	206.6	102.667	188.167	102.667	188.167	1.83279	0.003921	1	GO:0005739,mitochondrion
GABT_RAT	P50554	Abat	4-aminobutyrate aminotransferase, mitochondrial	100.1	84.6	108.7	181.4	167.2	184.8	97.8	177.8	97.8	177.8	1.818	0.000839	1	GO:0032144,4-aminobutyrate transaminase complex;GO:0005759,mitochondrial matrix;GO:0005739,mitochondrion;GO:0043005,neuron projection	GO:0047298,(S)-3-amino-2-methylpropionate transaminase activity;GO:0003867,4-aminobutyrate transaminase activity;GO:0034386,4-aminobutyrate;GO:0051536,iron-sulfur cluster binding;GO:0046872,metal ion binding;GO:0042803,protein homodimerization activity;GO:0030170,pyridoxal phosphate binding;GO:0032145,succinate-semialdehyde dehydrogenase binding	GO:0007568,aging;GO:0048148,behavioral response to cocaine;GO:0021549,cerebellum development;GO:0007620,copulation;GO:0035640,exploration behavior;GO:0009449,gamma-aminobutyric acid biosynthetic process;GO:0009450,gamma-aminobutyric acid catabolic process;GO:0007626,locomotory behavior;GO:0045776,negative regulation of blood pressure;GO:0033602,negative regulation of dopamine secretion;GO:0014053…	rno:81632,path:rno00250,Alanine, aspartate and glutamate metabolism;rno:81632,path:rno00280,Valine, leucine and isoleucine degradation;rno:81632,path:rno00410,beta-Alanine metabolism;rno:81632,path:rno00640,Propanoate metabolism;rno:81632,path:rno00650,Butanoate metabolism;rno:81632,path:rno01100,Metabolic pathways;rno:81632,path:rno04727,GABAergic synapse
D3ZYL4_RAT	D3ZYL4	Mrpl50	Mitochondrial ribosomal protein L50	38	33.8	39.8	92.1	52.1	57.8	37.2	67.3333	37.2	67.3333	1.81004	0.075322	0	GO:0005762,mitochondrial large ribosomal subunit
A0A0G2K2Q2_RAT	A0A0G2K2Q2	Gcat	Glycine C-acetyltransferase	71.9	154.1	130.2	206.6	198.6	238.6	118.733	214.6	118.733	214.6	1.80741	0.024635	1	GO:0005739,mitochondrion;GO:0016607,nuclear speck	GO:0008890,glycine C-acetyltransferase activity;GO:0016874,ligase activity;GO:0030170,pyridoxal phosphate binding	GO:0009058,biosynthetic process;GO:0006567,threonine catabolic process
AUHM_RAT	F1LU71	Auh	Methylglutaconyl-CoA hydratase, mitochondrial	75.4	65.7	94.6	142.2	128.9	151.7	78.5667	140.933	78.5667	140.933	1.79381	0.004409	1	GO:0005739,mitochondrion	GO:0004300,enoyl-CoA hydratase activity;GO:0050011,itaconyl-CoA hydratase activity;GO:0004490,methylglutaconyl-CoA hydratase activity;GO:0003730,mRNA 3'-UTR binding	GO:0006635,fatty acid beta-oxidation;GO:0006552,leucine catabolic process
D4A040_RAT	D4A040	Mrps11	Mitochondrial ribosomal protein S11	124.5	107	112.5	277.3	156.7	182	114.667	205.333	114.667	205.333	1.7907	0.070807	0	GO:0005763,mitochondrial small ribosomal subunit	GO:0048027,mRNA 5'-UTR binding;GO:0070181,small ribosomal subunit rRNA binding;GO:0003735,structural constituent of ribosome	GO:0000462,maturation of SSU-rRNA from tricistronic rRNA transcript (SSU-rRNA, 5.8S rRNA, LSU-rRNA);GO:0000028,ribosomal small subunit assembly;GO:0006412,translation	rno:499185,path:rno03010,Ribosome
ES1_RAT	P56571		ES1 protein homolog, mitochondrial	97.6	85.7	116.2	180.1	169.8	186.3	99.8333	178.733	99.8333	178.733	1.79032	0.001447	1	GO:0005739,mitochondrion
FAHD1_RAT	Q6AYQ8	Fahd1	Acylpyruvase FAHD1, mitochondrial	105.9	85.4	127.3	169.3	194.5	202.3	106.2	188.7	106.2	188.7	1.77684	0.006231	1	GO:0005829,cytosol;GO:0005739,mitochondrion;GO:0005654,nucleoplasm	GO:0018773,acetylpyruvate hydrolase activity;GO:0047621,acylpyruvate hydrolase activity;GO:0034545,fumarylpyruvate hydrolase activity;GO:0046872,metal ion binding;GO:0008948,oxaloacetate decarboxylase activity		rno:302980,path:rno00350,Tyrosine metabolism;rno:302980,path:rno01100,Metabolic pathways
G3V945_RAT	G3V945	Aldh5a1	Succinate-semialdehyde dehydrogenase	85	72.5	109.1	182.8	138.5	151.7	88.8667	157.667	88.8667	157.667	1.77419	0.015407	1	GO:0005739,mitochondrion	GO:0004777,succinate-semialdehyde dehydrogenase (NAD+) activity;GO:0009013,succinate-semialdehyde dehydrogenase [NAD(P)+] activity	GO:0006083,acetate metabolic process;GO:0007417,central nervous system development;GO:0006681,galactosylceramide metabolic process;GO:0009450,gamma-aminobutyric acid catabolic process;GO:0006006,glucose metabolic process;GO:0006678,glucosylceramide metabolic process;GO:0006536,glutamate metabolic process;GO:0006541,glutamine metabolic process;GO:0006749,glutathione metabolic process;GO:0006650,gl…	rno:291133,path:rno00250,Alanine, aspartate and glutamate metabolism;rno:291133,path:rno00650,Butanoate metabolism;rno:291133,path:rno01100,Metabolic pathways
A0A0G2JVW3_RAT	A0A0G2JVW3	Ankrd17	Ankyrin repeat domain 17	77.2	133	150.8	216.3	201.7	221	120.333	213	120.333	213	1.77008	0.015563	1	GO:0000785,chromatin;GO:0005737,cytoplasm;GO:0031965,nuclear membrane;GO:0005634,nucleus	GO:0003682,chromatin binding;GO:0003723,RNA binding	GO:0001955,blood vessel maturation;GO:0042742,defense response to bacterium;GO:0045087,innate immune response;GO:0051151,negative regulation of smooth muscle cell differentiation;GO:1900087,positive regulation of G1/S transition of mitotic cell cycle;GO:0043123,positive regulation of I-kappaB kinase/NF-kappaB signaling;GO:1900245,positive regulation of MDA-5 signaling pathway;GO:1900246,positive …
IDHP_RAT	P56574	Idh2	Isocitrate dehydrogenase [NADP], mitochondrial	63	52.2	64	96.7	102.8	117.3	59.7333	105.6	59.7333	105.6	1.76786	0.003087	1	GO:0005829,cytosol;GO:0005739,mitochondrion;GO:0005777,peroxisome	GO:0004450,isocitrate dehydrogenase (NADP+) activity;GO:0000287,magnesium ion binding;GO:0051287,NAD binding;GO:0042803,protein homodimerization activity	GO:0006103,2-oxoglutarate metabolic process;GO:0006097,glyoxylate cycle;GO:0006102,isocitrate metabolic process;GO:0006741,NADP biosynthetic process;GO:0006739,NADP metabolic process;GO:1903976,negative regulation of glial cell migration;GO:0060253,negative regulation of glial cell proliferation;GO:1904465,negative regulation of matrix metallopeptidase secretion;GO:0006099,tricarboxylic acid cycle	rno:361596,path:rno00020,Citrate cycle (TCA cycle);rno:361596,path:rno00480,Glutathione metabolism;rno:361596,path:rno01100,Metabolic pathways;rno:361596,path:rno01200,Carbon metabolism;rno:361596,path:rno01210,2-Oxocarboxylic acid metabolism;rno:361596,path:rno01230,Biosynthesis of amino acids;rno:361596,path:rno04146,Peroxisome
DHE3_RAT	P10860	Glud1	Glutamate dehydrogenase 1, mitochondrial	97.4	81.5	107.7	161.9	163.5	181.2	95.5333	168.867	95.5333	168.867	1.76762	0.001715	1	GO:0005759,mitochondrial matrix;GO:0005739,mitochondrion	GO:0005524,ATP binding;GO:0019899,enzyme binding;GO:0004352,glutamate dehydrogenase (NAD+) activity;GO:0004353,glutamate dehydrogenase [NAD(P)+] activity;GO:0005525,GTP binding	GO:0021549,cerebellum development;GO:0006538,glutamate catabolic process;GO:0006541,glutamine metabolic process;GO:0007616,long-term memory;GO:0032024,positive regulation of insulin secretion;GO:0010044,response to aluminum ion;GO:0072350,tricarboxylic acid metabolic process	rno:24399,path:rno00220,Arginine biosynthesis;rno:24399,path:rno00250,Alanine, aspartate and glutamate metabolism;rno:24399,path:rno00471,D-Glutamine and D-glutamate metabolism;rno:24399,path:rno00910,Nitrogen metabolism;rno:24399,path:rno01100,Metabolic pathways;rno:24399,path:rno01200,Carbon metabolism;rno:24399,path:rno04217,Necroptosis;rno:24399,path:rno04964,Proximal tubule bicarbonate recla…
F1LN88_RAT	F1LN88	Aldh2	Aldehyde dehydrogenase, mitochondrial	112.1	94.1	121.8	170.2	183	222	109.333	191.733	109.333	191.733	1.75366	0.00937	1		GO:0004029,aldehyde dehydrogenase (NAD) activity
IVD_RAT	P12007	Ivd	Isovaleryl-CoA dehydrogenase, mitochondrial	95	80.2	117	148.7	176.9	179.7	97.4	168.433	97.4	168.433	1.7293	0.008189	1	GO:0005759,mitochondrial matrix;GO:0031966,mitochondrial membrane;GO:0005739,mitochondrion;GO:0005654,nucleoplasm	GO:0050660,flavin adenine dinucleotide binding;GO:0008470,isovaleryl-CoA dehydrogenase activity	GO:0033539,fatty acid beta-oxidation using acyl-CoA dehydrogenase;GO:0006552,leucine catabolic process;GO:0006551,leucine metabolic process;GO:0051260,protein homooligomerization	rno:24513,path:rno00280,Valine, leucine and isoleucine degradation;rno:24513,path:rno01100,Metabolic pathways
THTR_RAT	P24329	Tst	Thiosulfate sulfurtransferase	61.1	49.2	70.9	116	91.5	105.2	60.4	104.233	60.4	104.233	1.72572	0.009805	1	GO:0005759,mitochondrial matrix	GO:0008097,5S rRNA binding;GO:0016783,sulfurtransferase activity;GO:0004792,thiosulfate sulfurtransferase activity	GO:0030855,epithelial cell differentiation;GO:0016226,iron-sulfur cluster assembly;GO:0035928,rRNA import into mitochondrion;GO:0051029,rRNA transport	rno:25274,path:rno00270,Cysteine and methionine metabolism;rno:25274,path:rno00920,Sulfur metabolism;rno:25274,path:rno01100,Metabolic pathways;rno:25274,path:rno04122,Sulfur relay system
ECHM_RAT	P14604	Echs1	Enoyl-CoA hydratase, mitochondrial	82.6	74	97.3	140.2	142.3	155.4	84.6333	145.967	84.6333	145.967	1.7247	0.001788	1	GO:0005759,mitochondrial matrix;GO:0005739,mitochondrion	GO:0004300,enoyl-CoA hydratase activity	GO:0006635,fatty acid beta-oxidation	rno:100911186,path:rno00062,Fatty acid elongation;rno:100911186,path:rno00071,Fatty acid degradation;rno:100911186,path:rno00280,Valine, leucine and isoleucine degradation;rno:100911186,path:rno00310,Lysine degradation;rno:100911186,path:rno00380,Tryptophan metabolism;rno:100911186,path:rno00410,beta-Alanine metabolism;rno:100911186,path:rno00640,Propanoate metabolism;rno:100911186,path:rno00650,…
PCDH8_RAT	D3ZE55	Pcdh8	Protocadherin-8	55.5	88.7	223.9	232.3	149.7	249.8	122.7	210.6	122.7	210.6	1.71638	0.217042	0	GO:0030054,cell junction;GO:0030425,dendrite;GO:0098978,glutamatergic synapse;GO:0005887,integral component of plasma membrane;GO:0099055,integral component of postsynaptic membrane;GO:0042734,presynaptic membrane;GO:0098685,Schaffer collateral - CA1 synapse;GO:0045202,synapse	GO:0005509,calcium ion binding	GO:0007155,cell adhesion;GO:0007268,chemical synaptic transmission;GO:0007156,homophilic cell adhesion via plasma membrane adhesion molecules;GO:0007616,long-term memory;GO:0050804,modulation of chemical synaptic transmission;GO:0016331,morphogenesis of embryonic epithelium;GO:0099179,regulation of synaptic membrane adhesion;GO:0001756,somitogenesis
STX17_RAT	Q9Z158	Stx17	Syntaxin-17	111.8	88.3	119.1	321.8	110.3	115.7	106.4	182.6	106.4	182.6	1.71616	0.338967	0	GO:0005776,autophagosome;GO:0000421,autophagosome membrane;GO:0030134,COPII-coated ER to Golgi transport vesicle;GO:0005829,cytosol;GO:0012505,endomembrane system;GO:0005783,endoplasmic reticulum;GO:0005789,endoplasmic reticulum membrane;GO:0005793,endoplasmic reticulum-Golgi intermediate compartment;GO:0033116,endoplasmic reticulum-Golgi intermediate compartment membrane;GO:0012507,ER to Golgi t…	GO:0019901,protein kinase binding;GO:0019903,protein phosphatase binding;GO:0005484,SNAP receptor activity;GO:0000149,SNARE binding	GO:0097352,autophagosome maturation;GO:0016240,autophagosome membrane docking;GO:0006888,endoplasmic reticulum to Golgi vesicle-mediated transport;GO:0097111,endoplasmic reticulum-Golgi intermediate compartment organization;GO:0007030,Golgi organization;GO:0006886,intracellular protein transport;GO:0034497,protein localization to phagophore assembly site;GO:0048278,vesicle docking;GO:0006906,vesi…	rno:252853,path:rno04130,SNARE interactions in vesicular transport;rno:252853,path:rno04140,Autophagy
ACON_RAT	Q9ER34	Aco2	Aconitate hydratase, mitochondrial	107.2	87.7	115.2	170.1	170.2	190.3	103.367	176.867	103.367	176.867	1.71106	0.002251	1	GO:0005829,cytosol;GO:0005739,mitochondrion	GO:0051538,3 iron, 4 sulfur cluster binding;GO:0051539,4 iron, 4 sulfur cluster binding;GO:0003994,aconitate hydratase activity;GO:0005506,iron ion binding	GO:0006101,citrate metabolic process;GO:0006102,isocitrate metabolic process;GO:0001889,liver development;GO:0035900,response to isolation stress;GO:0006099,tricarboxylic acid cycle	rno:79250,path:rno00020,Citrate cycle (TCA cycle);rno:79250,path:rno00630,Glyoxylate and dicarboxylate metabolism;rno:79250,path:rno01100,Metabolic pathways;rno:79250,path:rno01200,Carbon metabolism;rno:79250,path:rno01210,2-Oxocarboxylic acid metabolism;rno:79250,path:rno01230,Biosynthesis of amino acids
CALR_RAT	P18418	Calr	Calreticulin	88.7	78.2	96.3	151.6	132.1	166	87.7333	149.9	87.7333	149.9	1.70859	0.00505	1	GO:0001669,acrosomal vesicle;GO:0009986,cell surface;GO:0062023,collagen-containing extracellular matrix;GO:0005737,cytoplasm;GO:0005829,cytosol;GO:0005783,endoplasmic reticulum;GO:0044322,endoplasmic reticulum quality control compartment;GO:0009897,external side of plasma membrane;GO:0005615,extracellular space;GO:0005794,Golgi apparatus;GO:0043231,intracellular membrane-bounded organelle;GO:004…	GO:0050681,androgen receptor binding;GO:0005509,calcium ion binding;GO:0030246,carbohydrate binding;GO:0042562,hormone binding;GO:0005178,integrin binding;GO:0005506,iron ion binding;GO:0003729,mRNA binding;GO:0042277,peptide binding;GO:0031625,ubiquitin protein ligase binding;GO:0051082,unfolded protein binding	GO:0055007,cardiac muscle cell differentiation;GO:0071285,cellular response to lithium ion;GO:0071310,cellular response to organic substance;GO:0090398,cellular senescence;GO:0030866,cortical actin cytoskeleton organization;GO:0071157,negative regulation of cell cycle arrest;GO:0033144,negative regulation of intracellular steroid hormone receptor signaling pathway;GO:0045665,negative regulation o…	rno:64202,path:rno04141,Protein processing in endoplasmic reticulum;rno:64202,path:rno04145,Phagosome;rno:64202,path:rno04612,Antigen processing and presentation;rno:64202,path:rno05142,Chagas disease (American trypanosomiasis);rno:64202,path:rno05163,Human cytomegalovirus infection;rno:64202,path:rno05166,Human T-cell leukemia virus 1 infection;rno:64202,path:rno05168,Herpes simplex virus 1 infe…
PPIF_RAT	P29117	Ppif	Peptidyl-prolyl cis-trans isomerase F, mitochondrial	55.3	47.9	60.4	85.7	91.8	101.3	54.5333	92.9333	54.5333	92.9333	1.70416	0.002718	1	GO:0005743,mitochondrial inner membrane;GO:0005759,mitochondrial matrix;GO:0005757,mitochondrial permeability transition pore complex;GO:0005739,mitochondrion	GO:0016018,cyclosporin A binding;GO:0042277,peptide binding;GO:0003755,peptidyl-prolyl cis-trans isomerase activity;GO:0051082,unfolded protein binding	GO:0008637,apoptotic mitochondrial changes;GO:0071243,cellular response to arsenic-containing substance;GO:0071277,cellular response to calcium ion;GO:0070301,cellular response to hydrogen peroxide;GO:1902686,mitochondrial outer membrane permeabilization involved in programmed cell death;GO:0070266,necroptotic process;GO:0043066,negative regulation of apoptotic process;GO:0032780,negative regulat…	rno:282819,path:rno04020,Calcium signaling pathway;rno:282819,path:rno04022,cGMP-PKG signaling pathway;rno:282819,path:rno05012,Parkinson disease;rno:282819,path:rno05016,Huntington disease;rno:282819,path:rno05145,Toxoplasmosis
B2RYT0_RAT	B2RYT0	Mrps21	Mitochondrial ribosomal protein S21	96.8	86.2	122.4	184.2	149.9	185.4	101.8	173.167	101.8	173.167	1.70105	0.010777	1	GO:0005840,ribosome	GO:0003735,structural constituent of ribosome	GO:0006412,translation	rno:689432,path:rno03010,Ribosome
D4ACR7_RAT	D4ACR7	Fam8a1	Family with sequence similarity 8, member A1	95.4	81.3	171.9	268.2	128.3	195.8	116.2	197.433	116.2	197.433	1.69908	0.17429	0	GO:0016021,integral component of membrane
D4A5F4_RAT	D4A5F4	RGD1311575	Hypothetical LOC289568	122.3	108.4	139.8	241.7	178	209.8	123.5	209.833	123.5	209.833	1.69905	0.013594	1
Q7TPJ4_RAT	Q7TPJ4	Ldhd	Ac2-202	105	111	155	272.1	122.8	234.1	123.667	209.667	123.667	209.667	1.69542	0.14439	0	GO:0005743,mitochondrial inner membrane;GO:0005739,mitochondrion	GO:0004458,D-lactate dehydrogenase (cytochrome) activity;GO:0008720,D-lactate dehydrogenase activity;GO:0071949,FAD binding;GO:0050660,flavin adenine dinucleotide binding	GO:1903457,lactate catabolic process	rno:307858,path:rno00620,Pyruvate metabolism
ECH1_RAT	Q62651	Ech1	Delta(3,5)-Delta(2,4)-dienoyl-CoA isomerase, mitochondrial	86.1	75.4	97.5	127.5	152.7	157.6	86.3333	145.933	86.3333	145.933	1.69035	0.006191	1	GO:0005739,mitochondrion;GO:0005777,peroxisome	GO:0051750,delta3,5-delta2,4-dienoyl-CoA isomerase activity;GO:0005102,signaling receptor binding	GO:0006635,fatty acid beta-oxidation	rno:64526,path:rno04146,Peroxisome
ETFA_RAT	P13803	Etfa	Electron transfer flavoprotein subunit alpha, mitochondrial	99.9	82	105.8	156.3	153.9	175.6	95.9	161.933	95.9	161.933	1.68856	0.002644	1	GO:0005759,mitochondrial matrix;GO:0005739,mitochondrion	GO:0009055,electron transfer activity;GO:0050660,flavin adenine dinucleotide binding;GO:0016491,oxidoreductase activity	GO:0033539,fatty acid beta-oxidation using acyl-CoA dehydrogenase
G3V9U2_RAT	G3V9U2	Acaa2	3-ketoacyl-CoA thiolase, mitochondrial	96.7	80.2	107.1	165.2	151.4	162.7	94.6667	159.767	94.6667	159.767	1.68768	0.001865	1	GO:0005739,mitochondrion	GO:0016747,transferase activity, transferring acyl groups other than amino-acyl groups	GO:0071456,cellular response to hypoxia;GO:1902109,negative regulation of mitochondrial membrane permeability involved in apoptotic process;GO:1901029,negative regulation of mitochondrial outer membrane permeabilization involved in apoptotic signaling pathway
DUT_RAT	P70583	Dut	Deoxyuridine 5'-triphosphate nucleotidohydrolase	48.7	40.2	51.3	119.3	55.2	62.1	46.7333	78.8667	46.7333	78.8667	1.68759	0.193617	0	GO:0005737,cytoplasm;GO:0005829,cytosol;GO:0005634,nucleus	GO:0004170,dUTP diphosphatase activity;GO:0000287,magnesium ion binding;GO:0042975,peroxisome proliferator activated receptor binding;GO:0032556,pyrimidine deoxyribonucleotide binding;GO:0030547,receptor inhibitor activity	GO:0006226,dUMP biosynthetic process;GO:0046081,dUTP catabolic process;GO:0001889,liver development;GO:0070207,protein homotrimerization;GO:0043497,regulation of protein heterodimerization activity;GO:0014070,response to organic cyclic compound	rno:497778,path:rno00240,Pyrimidine metabolism;rno:497778,path:rno00983,Drug metabolism;rno:497778,path:rno01100,Metabolic pathways
D4A7X5_RAT	D4A7X5	Ppm1k	Protein phosphatase 1K (PP2C domain containing) (Predicted)	121	95.5	124.2	172.2	187.5	213.2	113.567	190.967	113.567	190.967	1.68154	0.006727	1	GO:0005759,mitochondrial matrix	GO:0004724,magnesium-dependent protein serine/threonine phosphatase activity;GO:0046872,metal ion binding;GO:0004722,protein serine/threonine phosphatase activity	GO:1904184,positive regulation of pyruvate dehydrogenase activity
KNG1_RAT	P08934	Kng1	Kininogen-1	123.5	106.4	110.4	228.1	200.4	143.6	113.433	190.7	113.433	190.7	1.68116	0.038332	1	GO:0005576,extracellular region;GO:0005615,extracellular space;GO:0043231,intracellular membrane-bounded organelle;GO:0043204,perikaryon	GO:0004869,cysteine-type endopeptidase inhibitor activity;GO:0002020,protease binding	GO:0007596,blood coagulation;GO:0002542,Factor XII activation;GO:0006954,inflammatory response;GO:0030195,negative regulation of blood coagulation;GO:0010951,negative regulation of endopeptidase activity;GO:0050672,negative regulation of lymphocyte proliferation;GO:0043407,negative regulation of MAP kinase activity;GO:0045861,negative regulation of proteolysis;GO:0042130,negative regulation of T …	rno:25087,path:rno04022,cGMP-PKG signaling pathway;rno:25087,path:rno04071,Sphingolipid signaling pathway;rno:25087,path:rno04080,Neuroactive ligand-receptor interaction;rno:25087,path:rno04610,Complement and coagulation cascades;rno:25087,path:rno04750,Inflammatory mediator regulation of TRP channels;rno:25087,path:rno04810,Regulation of actin cytoskeleton;rno:25087,path:rno05142,Chagas disease …
D3ZCQ9_RAT	D3ZCQ9	Mlf1	Myeloid leukemia factor 1	100.4	137.2	135.9	248.3	135.8	242.3	124.5	208.8	124.5	208.8	1.67711	0.093605	0	GO:0005634,nucleus	GO:0003677,DNA binding;GO:0019904,protein domain specific binding	GO:0007050,cell cycle arrest;GO:0006355,regulation of transcription, DNA-templated	rno:310483,path:rno05202,Transcriptional misregulation in cancer
G3V7I0_RAT	G3V7I0	Prdx3	Peroxiredoxin 3	116.4	95.1	121.9	172.3	184.1	201.9	111.133	186.1	111.133	186.1	1.67457	0.003211	1	GO:0005829,cytosol;GO:0005769,early endosome;GO:0005739,mitochondrion;GO:0032991,protein-containing complex	GO:0043027,cysteine-type endopeptidase inhibitor activity involved in apoptotic process;GO:0042802,identical protein binding;GO:0008022,protein C-terminus binding;GO:0019901,protein kinase binding;GO:0008379,thioredoxin peroxidase activity	GO:0045454,cell redox homeostasis;GO:0034614,cellular response to reactive oxygen species;GO:0042744,hydrogen peroxide catabolic process;GO:0001893,maternal placenta development;GO:0007005,mitochondrion organization;GO:0030099,myeloid cell differentiation;GO:0033673,negative regulation of kinase activity;GO:0018171,peptidyl-cysteine oxidation;GO:0008284,positive regulation of cell population prol…
F1LNF7_RAT	F1LNF7	Idh3a	Isocitrate dehydrogenase [NAD] subunit, mitochondrial	80.8	73.1	91.9	153.7	127.3	129.1	81.9333	136.7	81.9333	136.7	1.66843	0.005636	1	GO:0005739,mitochondrion	GO:0004449,isocitrate dehydrogenase (NAD+) activity;GO:0000287,magnesium ion binding;GO:0051287,NAD binding	GO:0006099,tricarboxylic acid cycle
Q6IMX3_RAT	Q6IMX3	Acads	Acetyl-Coenzyme A dehydrogenase, short chain, isoform CRA_a	66.7	55.4	68.1	89.2	110.4	117.6	63.4	105.733	63.4	105.733	1.66772	0.01089	1	GO:0005739,mitochondrion;GO:0005654,nucleoplasm	GO:0003995,acyl-CoA dehydrogenase activity;GO:0050660,flavin adenine dinucleotide binding	GO:0033539,fatty acid beta-oxidation using acyl-CoA dehydrogenase	rno:64304,path:rno00071,Fatty acid degradation;rno:64304,path:rno00280,Valine, leucine and isoleucine degradation;rno:64304,path:rno00650,Butanoate metabolism;rno:64304,path:rno01100,Metabolic pathways;rno:64304,path:rno01200,Carbon metabolism;rno:64304,path:rno01212,Fatty acid metabolism
A0A0G2JVM0_RAT	A0A0G2JVM0	Aldh4a1	Delta-1-pyrroline-5-carboxylate dehydrogenase, mitochondrial	66.7	56.6	74.1	97.9	107.7	122.3	65.8	109.3	65.8	109.3	1.66109	0.007541	1		GO:0003842,1-pyrroline-5-carboxylate dehydrogenase activity;GO:0016620,oxidoreductase activity, acting on the aldehyde or oxo group of donors, NAD or NADP as acceptor	GO:0010133,proline catabolic process to glutamate
D4A8N2_RAT	D4A8N2	Fdx2	Ferredoxin 2	116.3	103.2	134.7	165.7	198.9	222.5	118.067	195.7	118.067	195.7	1.65754	0.0146	1		GO:0051537,2 iron, 2 sulfur cluster binding;GO:0009055,electron transfer activity
A0A0G2JZA2_RAT	A0A0G2JZA2	Grpel1	GrpE protein homolog	97.2	81	98.7	185.4	131.7	141.8	92.3	152.967	92.3	152.967	1.65728	0.02531	1	GO:0005759,mitochondrial matrix;GO:0005634,nucleus	GO:0000774,adenyl-nucleotide exchange factor activity;GO:0051087,chaperone binding;GO:0042803,protein homodimerization activity;GO:0051082,unfolded protein binding	GO:0006457,protein folding
3HIDH_RAT	P29266	Hibadh	3-hydroxyisobutyrate dehydrogenase, mitochondrial	117.9	102.1	123.6	185.1	182.1	201.7	114.533	189.633	114.533	189.633	1.6557	0.001062	1	GO:0005739,mitochondrion	GO:0008442,3-hydroxyisobutyrate dehydrogenase activity;GO:0051287,NAD binding;GO:0050661,NADP binding;GO:0016616,oxidoreductase activity, acting on the CH-OH group of donors, NAD or NADP as acceptor	GO:0006574,valine catabolic process	rno:63938,path:rno00280,Valine, leucine and isoleucine degradation;rno:63938,path:rno01100,Metabolic pathways
MESD_RAT	Q5U2R7	Mesd	LRP chaperone MESD	117.7	108.4	111.7	178.7	163	217.2	112.6	186.3	112.6	186.3	1.65453	0.010713	1	GO:0005783,endoplasmic reticulum;GO:0005886,plasma membrane	GO:0042802,identical protein binding;GO:0050750,low-density lipoprotein particle receptor binding	GO:0006909,phagocytosis;GO:1904395,positive regulation of skeletal muscle acetylcholine-gated channel clustering;GO:0006457,protein folding;GO:0034394,protein localization to cell surface;GO:0016055,Wnt signaling pathway
GATA_RAT	Q5FWT5	Qrsl1	Glutamyl-tRNA(Gln) amidotransferase subunit A, mitochondrial	99.3	96.4	139.9	167.7	182.4	204.6	111.867	184.9	111.867	184.9	1.65286	0.014454	1	GO:0030956,glutamyl-tRNA(Gln) amidotransferase complex;GO:0005739,mitochondrion	GO:0004040,amidase activity;GO:0005524,ATP binding;GO:0050567,glutaminyl-tRNA synthase (glutamine-hydrolyzing) activity	GO:0070681,glutaminyl-tRNAGln biosynthesis via transamidation;GO:0032543,mitochondrial translation;GO:0031647,regulation of protein stability	rno:309911,path:rno00970,Aminoacyl-tRNA biosynthesis;rno:309911,path:rno01100,Metabolic pathways
FUMH_RAT	P14408	Fh	Fumarate hydratase, mitochondrial	91.8	78.6	96.2	147.7	143.3	149.5	88.8667	146.833	88.8667	146.833	1.65229	0.000491	1	GO:0005739,mitochondrion;GO:0045239,tricarboxylic acid cycle enzyme complex	GO:0004333,fumarate hydratase activity	GO:0006106,fumarate metabolic process;GO:0006108,malate metabolic process;GO:0120162,positive regulation of cold-induced thermogenesis;GO:0006099,tricarboxylic acid cycle
RN185_RAT	Q568Y3	Rnf185	E3 ubiquitin-protein ligase RNF185	126.2	136.7	114.2	347.7	137.6	137.6	125.7	207.633	125.7	207.633	1.65182	0.30879	0	GO:0036513,Derlin-1 retrotranslocation complex;GO:0005783,endoplasmic reticulum;GO:0016021,integral component of membrane;GO:0005741,mitochondrial outer membrane	GO:0046872,metal ion binding;GO:0043130,ubiquitin binding;GO:0061630,ubiquitin protein ligase activity;GO:0044390,ubiquitin-like protein conjugating enzyme binding	GO:0006914,autophagy;GO:0071712,ER-associated misfolded protein catabolic process;GO:1904294,positive regulation of ERAD pathway;GO:0051865,protein autoubiquitination;GO:0030433,ubiquitin-dependent ERAD pathway;GO:0006511,ubiquitin-dependent protein catabolic process	rno:360967,path:rno04141,Protein processing in endoplasmic reticulum
A0A0G2K9G3_RAT	A0A0G2K9G3	Mrps24	Mitochondrial ribosomal protein S24	112.5	100.9	129.2	193.8	175.6	196.3	114.2	188.567	114.2	188.567	1.6512	0.00209	1	GO:0005739,mitochondrion
D4ADD7_RAT	D4ADD7	Glrx5	Glutaredoxin 5	112.7	93.6	126.2	160.9	177.9	209.2	110.833	182.667	110.833	182.667	1.64812	0.013459	1	GO:0030425,dendrite;GO:0005759,mitochondrial matrix;GO:0005739,mitochondrion;GO:0043025,neuronal cell body;GO:0005634,nucleus	GO:0051537,2 iron, 2 sulfur cluster binding;GO:0009055,electron transfer activity;GO:0015038,glutathione disulfide oxidoreductase activity;GO:0046872,metal ion binding;GO:0015035,protein disulfide oxidoreductase activity	GO:0045454,cell redox homeostasis;GO:0009249,protein lipoylation
MPV17_RAT	Q5BK62	Mpv17	Protein Mpv17	125.8	117.8	134.3	321.6	146.6	153.8	125.967	207.333	125.967	207.333	1.64594	0.229091	0	GO:0005737,cytoplasm;GO:0016021,integral component of membrane;GO:0005743,mitochondrial inner membrane			rno:360463,path:rno04146,Peroxisome
Q6AXY8_RAT	Q6AXY8	Dhrs1	Dehydrogenase/reductase (SDR family) member 1	101.3	94.9	147.2	189.7	216.2	155.5	114.467	187.133	114.467	187.133	1.63483	0.039263	1	GO:0005783,endoplasmic reticulum
MDHM_RAT	P04636	Mdh2	Malate dehydrogenase, mitochondrial	57.5	50.8	70.7	91	95.1	106.4	59.6667	97.5	59.6667	97.5	1.63408	0.007061	1	GO:0016020,membrane;GO:0005759,mitochondrial matrix;GO:0005739,mitochondrion	GO:0030060,L-malate dehydrogenase activity;GO:0046554,malate dehydrogenase (NADP+) activity;GO:0016615,malate dehydrogenase activity;GO:0042803,protein homodimerization activity;GO:0043621,protein self-association	GO:0005975,carbohydrate metabolic process;GO:0006475,internal protein amino acid acetylation;GO:0006108,malate metabolic process;GO:0006734,NADH metabolic process;GO:0006107,oxaloacetate metabolic process;GO:0006099,tricarboxylic acid cycle	rno:81829,path:rno00020,Citrate cycle (TCA cycle);rno:81829,path:rno00270,Cysteine and methionine metabolism;rno:81829,path:rno00620,Pyruvate metabolism;rno:81829,path:rno00630,Glyoxylate and dicarboxylate metabolism;rno:81829,path:rno01100,Metabolic pathways;rno:81829,path:rno01200,Carbon metabolism
GALT1_RAT	Q10473	Galnt1	Polypeptide N-acetylgalactosaminyltransferase 1	95.7	102.5	104.1	214.7	117.4	161.7	100.767	164.6	100.767	164.6	1.63348	0.086667	0	GO:0005576,extracellular region;GO:0005794,Golgi apparatus;GO:0032580,Golgi cisterna membrane;GO:0016021,integral component of membrane;GO:0048471,perinuclear region of cytoplasm	GO:0030246,carbohydrate binding;GO:0030145,manganese ion binding;GO:0004653,polypeptide N-acetylgalactosaminyltransferase activity	GO:0006493,protein O-linked glycosylation;GO:0018242,protein O-linked glycosylation via serine;GO:0018243,protein O-linked glycosylation via threonine	rno:79214,path:rno00512,Mucin type O-glycan biosynthesis;rno:79214,path:rno01100,Metabolic pathways
A0A0G2JX72_RAT	A0A0G2JX72	Mbnl1	Muscleblind-like-splicing regulator 1	76.5	116.7	162.3	229.2	160.4	191.1	118.5	193.567	118.5	193.567	1.63347	0.077516	0	GO:0005737,cytoplasm;GO:0010494,cytoplasmic stress granule;GO:0005829,cytosol;GO:0005654,nucleoplasm;GO:0005634,nucleus	GO:0003725,double-stranded RNA binding;GO:0046872,metal ion binding;GO:0001069,regulatory region RNA binding;GO:0003723,RNA binding	GO:0000381,regulation of alternative mRNA splicing, via spliceosome;GO:0008380,RNA splicing
G3V7J0_RAT	G3V7J0	Aldh6a1	Aldehyde dehydrogenase family 6, subfamily A1, isoform CRA_b	94.9	78.5	110.3	138.4	149.8	174.7	94.5667	154.3	94.5667	154.3	1.63165	0.013342	1	GO:0005739,mitochondrion;GO:0005654,nucleoplasm	GO:0004491,methylmalonate-semialdehyde dehydrogenase (acylating) activity	GO:0050873,brown fat cell differentiation;GO:0006210,thymine catabolic process;GO:0006574,valine catabolic process	rno:81708,path:rno00280,Valine, leucine and isoleucine degradation;rno:81708,path:rno00410,beta-Alanine metabolism;rno:81708,path:rno00562,Inositol phosphate metabolism;rno:81708,path:rno00640,Propanoate metabolism;rno:81708,path:rno01100,Metabolic pathways;rno:81708,path:rno01200,Carbon metabolism
G3V6M3_RAT	G3V6M3	Syt2	Synaptotagmin II	116.7	117.4	111.4	288.8	137	136.9	115.167	187.567	115.167	187.567	1.62865	0.226114	0	GO:0016021,integral component of membrane;GO:0008021,synaptic vesicle	GO:0005544,calcium-dependent phospholipid binding	GO:0007269,neurotransmitter secretion;GO:1903861,positive regulation of dendrite extension
RS16_RAT	P62250	Rps16	40S ribosomal protein S16	12.9	13.5	14.1	32.9	16.4	16.6	13.5	21.9667	13.5	21.9667	1.62716	0.197097	0	GO:0022627,cytosolic small ribosomal subunit;GO:0015935,small ribosomal subunit	GO:0003723,RNA binding;GO:0003735,structural constituent of ribosome	GO:0097421,liver regeneration;GO:0000462,maturation of SSU-rRNA from tricistronic rRNA transcript (SSU-rRNA, 5.8S rRNA, LSU-rRNA);GO:0006412,translation	rno:140655,path:rno03010,Ribosome
H2B1A_RAT	Q00729	Hist1h2ba	Histone H2B type 1-A	165	146.1	69.6	228.1	213.5	177.7	126.9	206.433	126.9	206.433	1.62674	0.072291	0	GO:0019897,extrinsic component of plasma membrane;GO:0000788,nuclear nucleosome;GO:0000786,nucleosome	GO:0003677,DNA binding;GO:0042393,histone binding;GO:0046982,protein heterodimerization activity	GO:0006954,inflammatory response;GO:0071674,mononuclear cell migration;GO:0006334,nucleosome assembly;GO:0006337,nucleosome disassembly;GO:0031639,plasminogen activation;GO:0051099,positive regulation of binding;GO:0035093,spermatogenesis, exchange of chromosomal proteins	rno:24829,path:rno05034,Alcoholism;rno:24829,path:rno05203,Viral carcinogenesis;rno:24829,path:rno05322,Systemic lupus erythematosus
MAAI_RAT	P57113	Gstz1	Maleylacetoacetate isomerase	45.3	41.7	56.4	66.8	77.4	89	47.8	77.7333	47.8	77.7333	1.62622	0.018412	1	GO:0005739,mitochondrion	GO:0004364,glutathione transferase activity;GO:0016034,maleylacetoacetate isomerase activity	GO:0006749,glutathione metabolic process;GO:0006559,L-phenylalanine catabolic process;GO:0006572,tyrosine catabolic process	rno:681913,path:rno00350,Tyrosine metabolism;rno:681913,path:rno01100,Metabolic pathways
ACADL_RAT	P15650	Acadl	Long-chain specific acyl-CoA dehydrogenase, mitochondrial	97.6	87.5	113.3	160.7	154.1	169.7	99.4667	161.5	99.4667	161.5	1.62366	0.002101	1	GO:0005759,mitochondrial matrix;GO:0031966,mitochondrial membrane;GO:0005739,mitochondrion	GO:0000062,fatty-acyl-CoA binding;GO:0050660,flavin adenine dinucleotide binding;GO:0004466,long-chain-acyl-CoA dehydrogenase activity;GO:0016401,palmitoyl-CoA oxidase activity	GO:0019254,carnitine metabolic process, CoA-linked;GO:0033539,fatty acid beta-oxidation using acyl-CoA dehydrogenase;GO:0042758,long-chain fatty acid catabolic process;GO:0120162,positive regulation of cold-induced thermogenesis;GO:0051289,protein homotetramerization	rno:25287,path:rno00071,Fatty acid degradation;rno:25287,path:rno01100,Metabolic pathways;rno:25287,path:rno01212,Fatty acid metabolism;rno:25287,path:rno03320,PPAR signaling pathway
LYRM9_RAT	B2RZD7	Lyrm9	LYR motif-containing protein 9	111.8	101.5	117.2	169.5	175.2	191.9	110.167	178.867	110.167	178.867	1.6236	0.001083	1
THIL_RAT	P17764	Acat1	Acetyl-CoA acetyltransferase, mitochondrial	88.8	76.8	104.4	129.9	151.7	156.7	90	146.1	90	146.1	1.62333	0.008093	1	GO:0005759,mitochondrial matrix;GO:0005739,mitochondrion	GO:0003985,acetyl-CoA C-acetyltransferase activity;GO:0003988,acetyl-CoA C-acyltransferase activity;GO:0016830,carbon-carbon lyase activity;GO:0050662,coenzyme binding;GO:0019899,enzyme binding;GO:0016885,ligase activity, forming carbon-carbon bonds;GO:0046872,metal ion binding;GO:0042803,protein homodimerization activity	GO:0006085,acetyl-CoA biosynthetic process;GO:0046356,acetyl-CoA catabolic process;GO:0060612,adipose tissue development;GO:0007420,brain development;GO:0015937,coenzyme A biosynthetic process;GO:0006635,fatty acid beta-oxidation;GO:0006550,isoleucine catabolic process;GO:0046952,ketone body catabolic process;GO:0001889,liver development;GO:0072229,metanephric proximal convoluted tubule developme…	rno:25014,path:rno00071,Fatty acid degradation;rno:25014,path:rno00072,Synthesis and degradation of ketone bodies;rno:25014,path:rno00280,Valine, leucine and isoleucine degradation;rno:25014,path:rno00310,Lysine degradation;rno:25014,path:rno00380,Tryptophan metabolism;rno:25014,path:rno00620,Pyruvate metabolism;rno:25014,path:rno00630,Glyoxylate and dicarboxylate metabolism;rno:25014,path:rno006…
D3ZBH5_RAT	D3ZBH5	Lmtk2	Lemur tyrosine kinase 2	7	8.2	15.5	23.3	12.8	13.7	10.2333	16.6	10.2333	16.6	1.62215	0.211349	0	GO:0005829,cytosol;GO:0005769,early endosome;GO:0005794,Golgi apparatus;GO:0030426,growth cone;GO:0005887,integral component of plasma membrane;GO:0043025,neuronal cell body;GO:0048471,perinuclear region of cytoplasm;GO:0043235,receptor complex;GO:0055037,recycling endosome	GO:0005524,ATP binding;GO:0070853,myosin VI binding;GO:0004864,protein phosphatase inhibitor activity;GO:0004674,protein serine/threonine kinase activity;GO:0004714,transmembrane receptor protein tyrosine kinase activity	GO:0045022,early endosome to late endosome transport;GO:0032456,endocytic recycling;GO:0018105,peptidyl-serine phosphorylation;GO:0018107,peptidyl-threonine phosphorylation;GO:0046777,protein autophosphorylation;GO:0001881,receptor recycling;GO:0033572,transferrin transport;GO:0007169,transmembrane receptor protein tyrosine kinase signaling pathway
MANF_RAT	P0C5H9	Manf	Mesencephalic astrocyte-derived neurotrophic factor	89.7	75.6	91.9	127.9	130.4	158.4	85.7333	138.9	85.7333	138.9	1.62014	0.008521	1	GO:0005783,endoplasmic reticulum;GO:0005615,extracellular space;GO:0048471,perinuclear region of cytoplasm;GO:0033018,sarcoplasmic reticulum lumen	GO:0008083,growth factor activity;GO:0008289,lipid binding	GO:0071542,dopaminergic neuron differentiation;GO:0031175,neuron projection development;GO:0006986,response to unfolded protein
F1M5N4_RAT	F1M5N4	Me3	Malic enzyme	82.9	70.2	94.8	121.8	135	143.7	82.6333	133.5	82.6333	133.5	1.61557	0.005954	1	GO:0005739,mitochondrion	GO:0004471,malate dehydrogenase (decarboxylating) (NAD+) activity;GO:0004473,malate dehydrogenase (decarboxylating) (NADP+) activity;GO:0004470,malic enzyme activity;GO:0046872,metal ion binding;GO:0051287,NAD binding	GO:0006108,malate metabolic process;GO:0006090,pyruvate metabolic process	rno:361602,path:rno00620,Pyruvate metabolism;rno:361602,path:rno01100,Metabolic pathways;rno:361602,path:rno01200,Carbon metabolism
D4A0Y4_RAT	D4A0Y4	Oxnad1	Oxidoreductase NAD-binding domain containing 1 (Predicted), isoform CRA_b	118.9	99.1	112.5	178.2	168.3	186.7	110.167	177.733	110.167	177.733	1.61331	0.001023	1		GO:0016491,oxidoreductase activity
B2RYM8_RAT	B2RYM8	Fam210b	Family with sequence similarity 210, member B	107.7	112.4	128.2	247.9	154.7	158.8	116.1	187.133	116.1	187.133	1.61183	0.083947	0	GO:0031224,intrinsic component of membrane;GO:0005741,mitochondrial outer membrane		GO:0071392,cellular response to estradiol stimulus;GO:0045648,positive regulation of erythrocyte differentiation
A0A0A0MXW1_RAT	A0A0A0MXW1	Bckdhb	2-oxoisovalerate dehydrogenase subunit beta, mitochondrial	72.5	61.2	75.7	100.3	113.1	123.9	69.8	112.433	69.8	112.433	1.61079	0.006284	1	GO:0005947,mitochondrial alpha-ketoglutarate dehydrogenase complex	GO:0003826,alpha-ketoacid dehydrogenase activity	GO:0009083,branched-chain amino acid catabolic process
G3V796_RAT	G3V796	Acadm	Acetyl-Coenzyme A dehydrogenase, medium chain	111.3	103.8	131.4	180.4	175.9	201	115.5	185.767	115.5	185.767	1.60837	0.0034	1	GO:0005739,mitochondrion;GO:0016607,nuclear speck	GO:0050660,flavin adenine dinucleotide binding;GO:0070991,medium-chain-acyl-CoA dehydrogenase activity	GO:0055007,cardiac muscle cell differentiation;GO:0019254,carnitine metabolic process, CoA-linked;GO:0033539,fatty acid beta-oxidation using acyl-CoA dehydrogenase;GO:0005978,glycogen biosynthetic process;GO:0001889,liver development;GO:0051791,medium-chain fatty acid metabolic process;GO:0009791,post-embryonic development;GO:0006111,regulation of gluconeogenesis;GO:0009409,response to cold;GO:00…	rno:24158,path:rno00071,Fatty acid degradation;rno:24158,path:rno00280,Valine, leucine and isoleucine degradation;rno:24158,path:rno00410,beta-Alanine metabolism;rno:24158,path:rno00640,Propanoate metabolism;rno:24158,path:rno01100,Metabolic pathways;rno:24158,path:rno01200,Carbon metabolism;rno:24158,path:rno01212,Fatty acid metabolism;rno:24158,path:rno03320,PPAR signaling pathway
A0A0G2K5F1_RAT	A0A0G2K5F1	Macrod1	ADP-ribose glycohydrolase MACROD1	96.5	75.4	90.5	162.4	120.2	138.7	87.4667	140.433	87.4667	140.433	1.60556	0.018189	1	GO:0005654,nucleoplasm	GO:0140293,ADP-ribosylglutamate hydrolase activity;GO:0019213,deacetylase activity	GO:0006974,cellular response to DNA damage stimulus;GO:0140291,peptidyl-glutamate ADP-deribosylation;GO:0042278,purine nucleoside metabolic process
IDH3B_RAT	Q68FX0	Idh3B	Isocitrate dehydrogenase [NAD] subunit beta, mitochondrial	98.7	83.8	107.7	145.3	157.2	162.9	96.7333	155.133	96.7333	155.133	1.60372	0.002549	1	GO:0005962,mitochondrial isocitrate dehydrogenase complex (NAD+)	GO:0004449,isocitrate dehydrogenase (NAD+) activity;GO:0000287,magnesium ion binding;GO:0051287,NAD binding	GO:0006103,2-oxoglutarate metabolic process;GO:0006102,isocitrate metabolic process;GO:0006734,NADH metabolic process;GO:0006099,tricarboxylic acid cycle	rno:94173,path:rno00020,Citrate cycle (TCA cycle);rno:94173,path:rno01100,Metabolic pathways;rno:94173,path:rno01200,Carbon metabolism;rno:94173,path:rno01210,2-Oxocarboxylic acid metabolism;rno:94173,path:rno01230,Biosynthesis of amino acids
G3V7I5_RAT	G3V7I5	Aldh1b1	Aldehyde dehydrogenase X, mitochondrial	115.3	96.5	128.3	168.2	177.1	200.1	113.367	181.8	113.367	181.8	1.60365	0.006674	1	GO:0005739,mitochondrion;GO:0005654,nucleoplasm	GO:0016620,oxidoreductase activity, acting on the aldehyde or oxo group of donors, NAD or NADP as acceptor
D3ZKG1_RAT	D3ZKG1	Mmut	Methylmalonyl CoA mutase	117	96	122.3	152.2	182.4	203	111.767	179.2	111.767	179.2	1.60334	0.015932	1		GO:0031419,cobalamin binding;GO:0003924,GTPase activity;GO:0046872,metal ion binding;GO:0004494,methylmalonyl-CoA mutase activity;GO:0072341,modified amino acid binding;GO:0042803,protein homodimerization activity	GO:0050667,homocysteine metabolic process;GO:0043547,positive regulation of GTPase activity;GO:0009791,post-embryonic development
F210A_RAT	Q5XIJ4	Fam210a	Protein FAM210A	30.8	23.7	30.1	51.2	39.5	44.9	28.2	45.2	28.2	45.2	1.60284	0.013908	1	GO:0005737,cytoplasm;GO:0016021,integral component of membrane;GO:0005739,mitochondrion
G3V865_RAT	G3V865	Slc25a28	RCG57761	82.8	67.6	130.2	196.8	134	118.5	93.5333	149.767	93.5333	149.767	1.60121	0.138706	0	GO:0016021,integral component of membrane;GO:0005739,mitochondrion	GO:0005381,iron ion transmembrane transporter activity	GO:0048250,iron import into the mitochondrion
M0R6L8_RAT	M0R6L8	Dnajc19	DnaJ heat shock protein family (Hsp40) member C19	57.9	49.6	91.1	114.3	73.2	130.4	66.2	105.967	66.2	105.967	1.60071	0.134358	0	GO:0001405,PAM complex, Tim23 associated import motor	GO:0001671,ATPase activator activity	GO:0030150,protein import into mitochondrial matrix
D4A4W7_RAT	D4A4W7	Mgarp	Mitochondria-localized glutamic acid-rich protein	119.5	107.9	119.2	256.4	151	146.8	115.533	184.733	115.533	184.733	1.59896	0.127387	0	GO:1904115,axon cytoplasm;GO:0031307,integral component of mitochondrial outer membrane		GO:0008089,anterograde axonal transport
FMT_RAT	Q5I0C5	Mtfmt	Methionyl-tRNA formyltransferase, mitochondrial	120.1	104	130.4	219.7	162.7	184.2	118.167	188.867	118.167	188.867	1.59831	0.018123	1	GO:0005739,mitochondrion	GO:0004479,methionyl-tRNA formyltransferase activity	GO:0071951,conversion of methionyl-tRNA to N-formyl-methionyl-tRNA	rno:315763,path:rno00670,One carbon pool by folate;rno:315763,path:rno00970,Aminoacyl-tRNA biosynthesis
CEGT_RAT	Q9R0E0	Ugcg	Ceramide glucosyltransferase	154.5	131.5	98.9	206.6	181.6	226.9	128.3	205.033	128.3	205.033	1.59808	0.020969	1	GO:0000139,Golgi membrane;GO:0016021,integral component of membrane	GO:0008120,ceramide glucosyltransferase activity;GO:0102769,dihydroceramide glucosyltransferase activity	GO:0006679,glucosylceramide biosynthetic process	rno:83626,path:rno00600,Sphingolipid metabolism;rno:83626,path:rno01100,Metabolic pathways
D4A758_RAT	D4A758	Lrrc8b	Leucine-rich repeat-containing 8 VRAC subunit B	22.8	22.9	29.9	76.1	20.9	23.5	25.2	40.1667	25.2	40.1667	1.59391	0.455587	0	GO:0005737,cytoplasm;GO:0005887,integral component of plasma membrane;GO:0034702,ion channel complex	GO:0005225,volume-sensitive anion channel activity	GO:0098656,anion transmembrane transport;GO:0006884,cell volume homeostasis
A0A0H2UI21_RAT	A0A0H2UI21	Crat	Carnitine O-acetyltransferase	116.4	98.8	124.6	154	192.2	195.2	113.267	180.467	113.267	180.467	1.59329	0.011738	1	GO:0005739,mitochondrion;GO:0005777,peroxisome	GO:0004092,carnitine O-acetyltransferase activity;GO:0005102,signaling receptor binding	GO:0019254,carnitine metabolic process, CoA-linked
M0R3V4_RAT	M0R3V4	Mydgf	Myeloid-derived growth factor	118.9	107.2	117	162.3	174.2	210	114.367	182.167	114.367	182.167	1.59283	0.010141	1	GO:0005783,endoplasmic reticulum;GO:0005615,extracellular space;GO:0005794,Golgi apparatus		GO:0043066,negative regulation of apoptotic process;GO:0045766,positive regulation of angiogenesis;GO:0001938,positive regulation of endothelial cell proliferation;GO:0043410,positive regulation of MAPK cascade;GO:0014068,positive regulation of phosphatidylinositol 3-kinase signaling;GO:0051897,positive regulation of protein kinase B signaling;GO:0045944,positive regulation of transcription by RN…
OAT_RAT	P04182	Oat	Ornithine aminotransferase, mitochondrial	110.1	91.2	112.9	137.8	168.5	193.6	104.733	166.633	104.733	166.633	1.59102	0.024142	1	GO:0005737,cytoplasm;GO:0005759,mitochondrial matrix;GO:0005739,mitochondrion;GO:0005654,nucleoplasm	GO:0003992,N2-acetyl-L-ornithine;GO:0004587,ornithine-oxo-acid transaminase activity;GO:0030170,pyridoxal phosphate binding	GO:0019544,arginine catabolic process to glutamate;GO:0010121,arginine catabolic process to proline via ornithine;GO:0055129,L-proline biosynthetic process;GO:0006591,ornithine metabolic process;GO:0034214,protein hexamerization	rno:64313,path:rno00330,Arginine and proline metabolism;rno:64313,path:rno01100,Metabolic pathways
QCR6_RAT	Q5M9I5	Uqcrh	Cytochrome b-c1 complex subunit 6, mitochondrial	15.8	13.8	23.2	36.8	19.5	27.7	17.6	28	17.6	28	1.59091	0.145108	0	GO:0005750,mitochondrial respiratory chain complex III	GO:0044877,protein-containing complex binding;GO:0008121,ubiquinol-cytochrome-c reductase activity	GO:0009060,aerobic respiration;GO:0006122,mitochondrial electron transport, ubiquinol to cytochrome c;GO:0051291,protein heterooligomerization	rno:366448,path:rno00190,Oxidative phosphorylation;rno:366448,path:rno01100,Metabolic pathways;rno:366448,path:rno04260,Cardiac muscle contraction;rno:366448,path:rno04714,Thermogenesis;rno:366448,path:rno04932,Non-alcoholic fatty liver disease (NAFLD);rno:366448,path:rno05010,Alzheimer disease;rno:366448,path:rno05012,Parkinson disease;rno:366448,path:rno05016,Huntington disease
F1LPV8_RAT	F1LPV8	Suclg2	Succinate--CoA ligase [GDP-forming] subunit beta, mitochondrial	105.7	84.6	103.8	154.3	142.4	170.3	98.0333	155.667	98.0333	155.667	1.5879	0.005411	1	GO:0005739,mitochondrion;GO:0005886,plasma membrane;GO:0032991,protein-containing complex;GO:0045244,succinate-CoA ligase complex (GDP-forming)	GO:0005524,ATP binding;GO:0019003,GDP binding;GO:0005525,GTP binding;GO:0000287,magnesium ion binding;GO:0046982,protein heterodimerization activity;GO:0004775,succinate-CoA ligase (ADP-forming) activity;GO:0004776,succinate-CoA ligase (GDP-forming) activity	GO:0006105,succinate metabolic process;GO:0006104,succinyl-CoA metabolic process;GO:0006099,tricarboxylic acid cycle
A0A0G2JSS8_RAT	A0A0G2JSS8	Prdx5	Peroxiredoxin	88	79	93.7	128.4	140.6	144.8	86.9	137.933	86.9	137.933	1.58726	0.001438	1	GO:0031410,cytoplasmic vesicle;GO:0005829,cytosol;GO:0005739,mitochondrion;GO:0005634,nucleus;GO:0048471,perinuclear region of cytoplasm;GO:0005777,peroxisome	GO:0043027,cysteine-type endopeptidase inhibitor activity involved in apoptotic process;GO:0004601,peroxidase activity;GO:0046983,protein dimerization activity;GO:0001016,RNA polymerase III regulatory region DNA binding;GO:0005102,signaling receptor binding	GO:0045454,cell redox homeostasis;GO:0034614,cellular response to reactive oxygen species;GO:0016480,negative regulation of transcription by RNA polymerase III
RCN2_RAT	Q62703	Rcn2	Reticulocalbin-2	101.5	93.3	102.8	187	127.6	157.1	99.2	157.233	99.2	157.233	1.58501	0.028981	1	GO:0005783,endoplasmic reticulum;GO:0005788,endoplasmic reticulum lumen;GO:0005730,nucleolus	GO:0005509,calcium ion binding
ATIF1_RAT	Q03344	Atp5if1	ATPase inhibitor, mitochondrial	84.8	86.2	120	178.7	128.7	153.7	97	153.7	97	153.7	1.58454	0.037234	1	GO:0009986,cell surface;GO:0005739,mitochondrion	GO:0043532,angiostatin binding;GO:0051117,ATPase binding;GO:0042030,ATPase inhibitor activity;GO:0005516,calmodulin binding;GO:0140260,mitochondrial proton-transporting ATP synthase complex binding;GO:0042803,protein homodimerization activity	GO:0030218,erythrocyte differentiation;GO:0006783,heme biosynthetic process;GO:0051882,mitochondrial depolarization;GO:0032780,negative regulation of ATPase activity;GO:0001937,negative regulation of endothelial cell proliferation;GO:0051346,negative regulation of hydrolase activity;GO:1904925,positive regulation of autophagy of mitochondrion in response to mitochondrial depolarization;GO:1901030…
Q5U3Z7_RAT	Q5U3Z7	Shmt2	Serine hydroxymethyltransferase	101.2	86.6	103.8	183.3	136.6	141.8	97.2	153.9	97.2	153.9	1.58333	0.022602	1	GO:0070552,BRISC complex;GO:0015630,microtubule cytoskeleton;GO:0005743,mitochondrial inner membrane;GO:0005758,mitochondrial intermembrane space;GO:0005759,mitochondrial matrix;GO:0042645,mitochondrial nucleoid;GO:0005739,mitochondrion	GO:0016597,amino acid binding;GO:0003682,chromatin binding;GO:0050897,cobalt ion binding;GO:0004372,glycine hydroxymethyltransferase activity;GO:0042802,identical protein binding;GO:0008732,L-allo-threonine aldolase activity;GO:0008168,methyltransferase activity;GO:0030170,pyridoxal phosphate binding;GO:0070905,serine binding;GO:0008270,zinc ion binding	GO:1904482,cellular response to tetrahydrofolate;GO:0046655,folic acid metabolic process;GO:0006545,glycine biosynthetic process;GO:0019264,glycine biosynthetic process from serine;GO:0006544,glycine metabolic process;GO:0006564,L-serine biosynthetic process;GO:0006565,L-serine catabolic process;GO:0006563,L-serine metabolic process;GO:0006730,one-carbon metabolic process;GO:0008284,positive regu…	rno:299857,path:rno00260,Glycine, serine and threonine metabolism;rno:299857,path:rno00630,Glyoxylate and dicarboxylate metabolism;rno:299857,path:rno00670,One carbon pool by folate;rno:299857,path:rno01100,Metabolic pathways;rno:299857,path:rno01200,Carbon metabolism;rno:299857,path:rno01230,Biosynthesis of amino acids;rno:299857,path:rno01523,Antifolate resistance
SCOT1_RAT	B2GV06	Oxct1	Succinyl-CoA:3-ketoacid coenzyme A transferase 1, mitochondrial	66.2	52.9	66	84.4	95.2	113.3	61.7	97.6333	61.7	97.6333	1.58239	0.019463	1	GO:0005759,mitochondrial matrix;GO:0005739,mitochondrion;GO:0005654,nucleoplasm	GO:0008260,3-oxoacid CoA-transferase activity;GO:0042803,protein homodimerization activity	GO:0060612,adipose tissue development;GO:0007420,brain development;GO:0046950,cellular ketone body metabolic process;GO:0007507,heart development;GO:0046952,ketone body catabolic process;GO:0042182,ketone catabolic process;GO:0035774,positive regulation of insulin secretion involved in cellular response to glucose stimulus;GO:0014823,response to activity;GO:0042493,response to drug;GO:0045471,res…	rno:690163,path:rno00072,Synthesis and degradation of ketone bodies;rno:690163,path:rno00280,Valine, leucine and isoleucine degradation;rno:690163,path:rno00650,Butanoate metabolism
Q68FZ8_RAT	Q68FZ8	Pccb	Propionyl coenzyme A carboxylase, beta polypeptide	95.7	81.4	99.9	126.9	147.6	162.9	92.3333	145.8	92.3333	145.8	1.57906	0.01069	1		GO:0016874,ligase activity		rno:24624,path:rno00280,Valine, leucine and isoleucine degradation;rno:24624,path:rno00630,Glyoxylate and dicarboxylate metabolism;rno:24624,path:rno00640,Propanoate metabolism;rno:24624,path:rno01100,Metabolic pathways;rno:24624,path:rno01200,Carbon metabolism
FAHD2_RAT	B2RYW9	Fahd2	Fumarylacetoacetate hydrolase domain-containing protein 2	98.7	84.7	106.2	139	150.2	168	96.5333	152.4	96.5333	152.4	1.57873	0.006075	1		GO:0016787,hydrolase activity;GO:0046872,metal ion binding
F1M8H2_RAT	F1M8H2	Wars2	Tryptophanyl tRNA synthetase 2 (mitochondrial)	123.6	114	132	208.5	157.8	216.9	123.2	194.4	123.2	194.4	1.57792	0.020609	1	GO:0005759,mitochondrial matrix;GO:0005739,mitochondrion;GO:0005886,plasma membrane	GO:0005524,ATP binding;GO:0004830,tryptophan-tRNA ligase activity	GO:0070183,mitochondrial tryptophanyl-tRNA aminoacylation;GO:0006436,tryptophanyl-tRNA aminoacylation;GO:0001570,vasculogenesis	rno:690654,path:rno00970,Aminoacyl-tRNA biosynthesis
CYB5B_RAT	P04166	Cyb5b	Cytochrome b5 type B	94.6	96.5	153.8	242.1	139.9	161.1	114.967	181.033	114.967	181.033	1.57466	0.146225	0	GO:0016021,integral component of membrane;GO:0043231,intracellular membrane-bounded organelle;GO:0005741,mitochondrial outer membrane	GO:0045153,electron transporter, transferring electrons within CoQH2-cytochrome c reductase complex activity;GO:0008047,enzyme activator activity;GO:0020037,heme binding;GO:0046872,metal ion binding
Q6AY99_RAT	Q6AY99	Akr1b10	Aldo-keto reductase family 1 member B10	104.7	108.7	129.5	186.1	152.9	200.7	114.3	179.9	114.3	179.9	1.57393	0.015156	1	GO:0005829,cytosol;GO:0005739,mitochondrion	GO:0008106,alcohol dehydrogenase (NADP+) activity;GO:0004032,alditol;GO:0070401,NADP+ binding;GO:0052650,NADP-retinol dehydrogenase activity;GO:0070402,NADPH binding;GO:0016491,oxidoreductase activity;GO:0016918,retinal binding	GO:0019751,polyol metabolic process;GO:0042574,retinal metabolic process;GO:0042572,retinol metabolic process	rno:296972,path:rno00040,Pentose and glucuronate interconversions;rno:296972,path:rno00051,Fructose and mannose metabolism;rno:296972,path:rno00052,Galactose metabolism;rno:296972,path:rno00561,Glycerolipid metabolism;rno:296972,path:rno00790,Folate biosynthesis;rno:296972,path:rno01100,Metabolic pathways
A0A0H2UHE1_RAT	A0A0H2UHE1	Suclg1	Succinate--CoA ligase [ADP/GDP-forming] subunit alpha, mitochondrial	106.3	92.9	124.4	157.2	176	176.1	107.867	169.767	107.867	169.767	1.57386	0.005037	1	GO:0005829,cytosol;GO:0005739,mitochondrion;GO:0005886,plasma membrane	GO:0048037,cofactor binding;GO:0000166,nucleotide binding;GO:0004775,succinate-CoA ligase (ADP-forming) activity;GO:0004776,succinate-CoA ligase (GDP-forming) activity	GO:0006099,tricarboxylic acid cycle
D4A830_RAT	D4A830	Ppa2	Pyrophosphatase (inorganic) 2	95.4	92	113.8	144.2	155.4	174.1	100.4	157.9	100.4	157.9	1.57271	0.006482	1	GO:0005737,cytoplasm	GO:0004427,inorganic diphosphatase activity;GO:0000287,magnesium ion binding;GO:0004722,protein serine/threonine phosphatase activity	GO:0006796,phosphate-containing compound metabolic process;GO:0051881,regulation of mitochondrial membrane potential
F1LP30_RAT	F1LP30	Mccc1	Methylcrotonoyl-CoA carboxylase subunit alpha, mitochondrial	73.8	63.6	82.4	100.1	117.9	125.6	73.2667	114.533	73.2667	114.533	1.56324	0.01137	1	GO:1905202,methylcrotonoyl-CoA carboxylase complex;GO:0005759,mitochondrial matrix	GO:0005524,ATP binding;GO:0046872,metal ion binding;GO:0004485,methylcrotonoyl-CoA carboxylase activity
D3ZTR1_RAT	D3ZTR1	Mrps17	Mitochondrial ribosomal protein S17	123.7	112.3	127.9	168.1	194.7	205.3	121.3	189.367	121.3	189.367	1.56114	0.004775	1	GO:0005763,mitochondrial small ribosomal subunit	GO:0003735,structural constituent of ribosome	GO:0006412,translation	rno:288621,path:rno03010,Ribosome
SYAM_RAT	D3ZX08	Aars2	Alanine--tRNA ligase, mitochondrial	121.9	91.4	126.4	222.5	145.1	161.4	113.233	176.333	113.233	176.333	1.55726	0.072198	0	GO:0005739,mitochondrion	GO:0004813,alanine-tRNA ligase activity;GO:0016597,amino acid binding;GO:0005524,ATP binding;GO:0000049,tRNA binding;GO:0008270,zinc ion binding	GO:0006419,alanyl-tRNA aminoacylation;GO:0070143,mitochondrial alanyl-tRNA aminoacylation;GO:0006400,tRNA modification	rno:301254,path:rno00970,Aminoacyl-tRNA biosynthesis
Q5RJR9_RAT	Q5RJR9	Serpinh1	Serine (Or cysteine) proteinase inhibitor, clade H, member 1, isoform CRA_b	72.7	75.2	104.8	148.1	104.8	139.7	84.2333	130.867	84.2333	130.867	1.55362	0.049977	1	GO:0005783,endoplasmic reticulum;GO:0005793,endoplasmic reticulum-Golgi intermediate compartment;GO:0005615,extracellular space;GO:0045121,membrane raft	GO:0005518,collagen binding;GO:0004867,serine-type endopeptidase inhibitor activity;GO:0051082,unfolded protein binding	GO:0003433,chondrocyte development involved in endochondral bone morphogenesis;GO:0032964,collagen biosynthetic process;GO:0030199,collagen fibril organization;GO:0051604,protein maturation
G3V6T7_RAT	G3V6T7	Pdia4	Protein disulfide-isomerase A4	119	105.6	118.4	183.2	152.8	196.8	114.333	177.6	114.333	177.6	1.55335	0.009949	1	GO:0009986,cell surface;GO:0005788,endoplasmic reticulum lumen;GO:0005615,extracellular space	GO:0015037,peptide disulfide oxidoreductase activity;GO:0003756,protein disulfide isomerase activity	GO:0045454,cell redox homeostasis
C1QBP_RAT	O35796	C1qbp	Complement component 1 Q subcomponent-binding protein, mitochondrial	129.2	101.7	124.2	181.7	174.5	195.2	118.367	183.8	118.367	183.8	1.5528	0.00327	1	GO:0009986,cell surface;GO:0005737,cytoplasm;GO:0005829,cytosol;GO:0005615,extracellular space;GO:0098982,GABA-ergic synapse;GO:0098978,glutamatergic synapse;GO:0005759,mitochondrial matrix;GO:0005739,mitochondrion;GO:0005730,nucleolus;GO:0005634,nucleus;GO:0005886,plasma membrane;GO:0098793,presynapse;GO:0048786,presynaptic active zone	GO:0031690,adrenergic receptor binding;GO:0001849,complement component C1q binding;GO:0005540,hyaluronic acid binding;GO:0030984,kininogen binding;GO:0097177,mitochondrial ribosome binding;GO:0003729,mRNA binding;GO:0005080,protein kinase C binding;GO:0003714,transcription corepressor activity;GO:0008134,transcription factor binding;GO:0008494,translation activator activity	GO:0006915,apoptotic process;GO:0006958,complement activation, classical pathway;GO:0006955,immune response;GO:0045087,innate immune response;GO:0042256,mature ribosome assembly;GO:0006397,mRNA processing;GO:0050687,negative regulation of defense response to virus;GO:0032689,negative regulation of interferon-gamma production;GO:0032695,negative regulation of interleukin-12 production;GO:0039534,n…
D4A833_RAT	D4A833	Mrps30	Mitochondrial ribosomal protein S30	64.4	56.3	75	98.8	94.7	110.3	65.2333	101.267	65.2333	101.267	1.55238	0.007282	1	GO:0005762,mitochondrial large ribosomal subunit;GO:0005739,mitochondrion	GO:0003735,structural constituent of ribosome	GO:0006412,translation
TMED2_RAT	Q63524	Tmed2	Transmembrane emp24 domain-containing protein 2	117.1	109.7	126	268.4	134.9	144.3	117.6	182.533	117.6	182.533	1.55215	0.207893	0	GO:0030137,COPI-coated vesicle;GO:0030663,COPI-coated vesicle membrane;GO:0030134,COPII-coated ER to Golgi transport vesicle;GO:0005783,endoplasmic reticulum;GO:0005789,endoplasmic reticulum membrane;GO:0005793,endoplasmic reticulum-Golgi intermediate compartment;GO:0033116,endoplasmic reticulum-Golgi intermediate compartment membrane;GO:0005794,Golgi apparatus;GO:0032580,Golgi cisterna membrane;…		GO:0006888,endoplasmic reticulum to Golgi vesicle-mediated transport;GO:0007030,Golgi organization;GO:0001947,heart looping;GO:0006886,intracellular protein transport;GO:0060716,labyrinthine layer blood vessel development;GO:0001893,maternal placenta development;GO:0035264,multicellular organism growth;GO:0034260,negative regulation of GTPase activity;GO:0001843,neural tube closure;GO:0010628,pos…
D4A5Q9_RAT	D4A5Q9	Gldc	Glycine decarboxylase	66.8	154.1	171	235.8	195.8	176.5	130.633	202.7	130.633	202.7	1.55167	0.121098	0	GO:0005960,glycine cleavage complex;GO:0005739,mitochondrion	GO:0019899,enzyme binding;GO:0016594,glycine binding;GO:0004375,glycine dehydrogenase (decarboxylating) activity;GO:0016829,lyase activity;GO:0046983,protein dimerization activity;GO:0030170,pyridoxal phosphate binding	GO:0019464,glycine decarboxylation via glycine cleavage system	rno:309312,path:rno00260,Glycine, serine and threonine metabolism;rno:309312,path:rno00630,Glyoxylate and dicarboxylate metabolism;rno:309312,path:rno01100,Metabolic pathways;rno:309312,path:rno01200,Carbon metabolism
D4A305_RAT	D4A305	Ccdc58	Coiled-coil domain containing 58 (Predicted), isoform CRA_c	38.3	46.8	89.9	91.2	71.3	109	58.3333	90.5	58.3333	90.5	1.55143	0.171451	0
THIOM_RAT	P97615	Txn2	Thioredoxin, mitochondrial	126.3	86.8	106.4	88	175.7	230.8	106.5	164.833	106.5	164.833	1.54773	0.247477	0	GO:0030425,dendrite;GO:0005739,mitochondrion;GO:0043025,neuronal cell body;GO:0005730,nucleolus	GO:0015035,protein disulfide oxidoreductase activity;GO:0044877,protein-containing complex binding	GO:0045454,cell redox homeostasis;GO:0031669,cellular response to nutrient levels;GO:0006662,glycerol ether metabolic process;GO:0048678,response to axon injury;GO:0042493,response to drug;GO:0009749,response to glucose;GO:0009725,response to hormone;GO:0001666,response to hypoxia;GO:0014070,response to organic cyclic compound;GO:0006979,response to oxidative stress	rno:79462,path:rno04621,NOD-like receptor signaling pathway;rno:79462,path:rno05418,Fluid shear stress and atherosclerosis
AIF1_RAT	P55009	Aif1	Allograft inflammatory factor 1	119.1	102.5	123.8	144.6	170.8	219	115.133	178.133	115.133	178.133	1.54719	0.050219	0	GO:0005884,actin filament;GO:0042995,cell projection;GO:0005737,cytoplasm;GO:0005829,cytosol;GO:0030027,lamellipodium;GO:0005634,nucleus;GO:0043204,perikaryon;GO:0048471,perinuclear region of cytoplasm;GO:0001891,phagocytic cup;GO:0032587,ruffle membrane	GO:0051015,actin filament binding;GO:0005509,calcium ion binding	GO:0051017,actin filament bundle assembly;GO:0030041,actin filament polymerization;GO:0031668,cellular response to extracellular stimulus;GO:0032870,cellular response to hormone stimulus;GO:0071447,cellular response to hydroperoxide;GO:0071346,cellular response to interferon-gamma;GO:0071315,cellular response to morphine;GO:0021549,cerebellum development;GO:0006954,inflammatory response;GO:004211…
DLDH_RAT	Q6P6R2	Dld	Dihydrolipoyl dehydrogenase, mitochondrial	97.5	87.1	107	136.2	151.6	163.1	97.2	150.3	97.2	150.3	1.5463	0.005384	1	GO:0043159,acrosomal matrix;GO:0005759,mitochondrial matrix;GO:0005739,mitochondrion;GO:0031514,motile cilium;GO:0005654,nucleoplasm;GO:0005634,nucleus;GO:0045252,oxoglutarate dehydrogenase complex;GO:0045254,pyruvate dehydrogenase complex	GO:0004148,dihydrolipoyl dehydrogenase activity;GO:0009055,electron transfer activity;GO:0050660,flavin adenine dinucleotide binding;GO:0043544,lipoamide binding;GO:0051287,NAD binding;GO:0034604,pyruvate dehydrogenase (NAD+) activity	GO:0006103,2-oxoglutarate metabolic process;GO:0006086,acetyl-CoA biosynthetic process from pyruvate;GO:0007568,aging;GO:0045454,cell redox homeostasis;GO:0051068,dihydrolipoamide metabolic process;GO:0007369,gastrulation;GO:0106077,histone succinylation;GO:0009106,lipoate metabolic process;GO:0006120,mitochondrial electron transport, NADH to ubiquinone;GO:0006508,proteolysis;GO:0042391,regulatio…	rno:298942,path:rno00010,Glycolysis / Gluconeogenesis;rno:298942,path:rno00020,Citrate cycle (TCA cycle);rno:298942,path:rno00260,Glycine, serine and threonine metabolism;rno:298942,path:rno00280,Valine, leucine and isoleucine degradation;rno:298942,path:rno00310,Lysine degradation;rno:298942,path:rno00380,Tryptophan metabolism;rno:298942,path:rno00620,Pyruvate metabolism;rno:298942,path:rno00630…
A0A0H2UI42_RAT	A0A0H2UI42	Mrpl30	39S ribosomal protein L30, mitochondrial	109	105.4	118.9	181.6	164.8	168.5	111.1	171.633	111.1	171.633	1.54485	0.00074	1	GO:0015934,large ribosomal subunit	GO:0003735,structural constituent of ribosome	GO:0006412,translation
AL7A1_RAT	Q64057	Aldh7a1	Alpha-aminoadipic semialdehyde dehydrogenase	66	59.5	74.5	90.1	103.4	115.2	66.6667	102.9	66.6667	102.9	1.5435	0.012773	1	GO:0005829,cytosol;GO:0005739,mitochondrion;GO:0005634,nucleus	GO:0008802,betaine-aldehyde dehydrogenase activity;GO:0043878,glyceraldehyde-3-phosphate dehydrogenase (NAD+) (non-phosphorylating) activity;GO:0004043,L-aminoadipate-semialdehyde dehydrogenase activity	GO:0019285,glycine betaine biosynthetic process from choline	rno:291450,path:rno00010,Glycolysis / Gluconeogenesis;rno:291450,path:rno00053,Ascorbate and aldarate metabolism;rno:291450,path:rno00071,Fatty acid degradation;rno:291450,path:rno00260,Glycine, serine and threonine metabolism;rno:291450,path:rno00280,Valine, leucine and isoleucine degradation;rno:291450,path:rno00310,Lysine degradation;rno:291450,path:rno00330,Arginine and proline metabolism;rno…
HMCS2_RAT	P22791	Hmgcs2	Hydroxymethylglutaryl-CoA synthase, mitochondrial	30.2	28.9	35.7	47.3	48.7	50.3	31.6	48.7667	31.6	48.7667	1.54325	0.001604	1	GO:0005759,mitochondrial matrix;GO:0005739,mitochondrion	GO:0004421,hydroxymethylglutaryl-CoA synthase activity	GO:0006084,acetyl-CoA metabolic process;GO:0060612,adipose tissue development;GO:0007420,brain development;GO:0071230,cellular response to amino acid stimulus;GO:0071398,cellular response to fatty acid;GO:0071385,cellular response to glucocorticoid stimulus;GO:0032870,cellular response to hormone stimulus;GO:0032869,cellular response to insulin stimulus;GO:0071222,cellular response to lipopolysac…
DHTK1_RAT	Q4KLP0	Dhtkd1	Probable 2-oxoglutarate dehydrogenase E1 component DHKTD1, mitochondrial	59.4	53	64.7	85.7	91.7	95.1	59.0333	90.8333	59.0333	90.8333	1.53868	0.001875	1	GO:0005829,cytosol;GO:0005739,mitochondrion;GO:0045252,oxoglutarate dehydrogenase complex	GO:0004591,oxoglutarate dehydrogenase (succinyl-transferring) activity;GO:0030976,thiamine pyrophosphate binding	GO:0006091,generation of precursor metabolites and energy;GO:0006096,glycolytic process;GO:0006099,tricarboxylic acid cycle	rno:361272,path:rno00310,Lysine degradation;rno:361272,path:rno00380,Tryptophan metabolism;rno:361272,path:rno01100,Metabolic pathways
G3V7Z4_RAT	G3V7Z4	Serpine2	Glia-derived nexin	106	122.6	119.4	217	129.2	188.1	116	178.1	116	178.1	1.53534	0.077786	0	GO:0062023,collagen-containing extracellular matrix;GO:0005829,cytosol;GO:0005615,extracellular space;GO:0031232,extrinsic component of external side of plasma membrane;GO:0031594,neuromuscular junction;GO:0031091,platelet alpha granule	GO:0008201,heparin binding;GO:0004867,serine-type endopeptidase inhibitor activity;GO:0005102,signaling receptor binding	GO:0007596,blood coagulation;GO:0021683,cerebellar granular layer morphogenesis;GO:0050974,detection of mechanical stimulus involved in sensory perception;GO:0060384,innervation;GO:0060291,long-term synaptic potentiation;GO:0042628,mating plug formation;GO:0030308,negative regulation of cell growth;GO:0008285,negative regulation of cell population proliferation;GO:0014067,negative regulation of p…
F1LM47_RAT	F1LM47	Sucla2	Succinate--CoA ligase [ADP-forming] subunit beta, mitochondrial	112.9	93.4	116.3	153.7	172	168.2	107.533	164.633	107.533	164.633	1.531	0.003233	1	GO:0005739,mitochondrion	GO:0005524,ATP binding;GO:0000287,magnesium ion binding;GO:0004775,succinate-CoA ligase (ADP-forming) activity	GO:0006105,succinate metabolic process;GO:0006104,succinyl-CoA metabolic process;GO:0006099,tricarboxylic acid cycle	rno:361071,path:rno00020,Citrate cycle (TCA cycle);rno:361071,path:rno00640,Propanoate metabolism;rno:361071,path:rno01100,Metabolic pathways;rno:361071,path:rno01200,Carbon metabolism
M0R4L6_RAT	M0R4L6	Gatb	Glutamyl-tRNA(Gln) amidotransferase subunit B, mitochondrial	122.4	99.8	120.6	162.7	178.3	183.7	114.267	174.9	114.267	174.9	1.53063	0.003219	1	GO:0030956,glutamyl-tRNA(Gln) amidotransferase complex;GO:0005739,mitochondrion	GO:0005524,ATP binding;GO:0050567,glutaminyl-tRNA synthase (glutamine-hydrolyzing) activity	GO:0070681,glutaminyl-tRNAGln biosynthesis via transamidation;GO:0032543,mitochondrial translation	rno:361974,path:rno00970,Aminoacyl-tRNA biosynthesis;rno:361974,path:rno01100,Metabolic pathways
G3V6P2_RAT	G3V6P2	Dlst	Dihydrolipoamide S-succinyltransferase (E2 component of 2-oxo-glutarate complex), isoform CRA_a	117.3	104.5	139.9	194.7	160.8	197.8	120.567	184.433	120.567	184.433	1.52972	0.015357	1	GO:0005739,mitochondrion;GO:0005634,nucleus;GO:0045252,oxoglutarate dehydrogenase complex	GO:0004149,dihydrolipoyllysine-residue succinyltransferase activity	GO:0106077,histone succinylation;GO:0006099,tricarboxylic acid cycle	rno:299201,path:rno00020,Citrate cycle (TCA cycle);rno:299201,path:rno00310,Lysine degradation;rno:299201,path:rno00380,Tryptophan metabolism;rno:299201,path:rno01100,Metabolic pathways;rno:299201,path:rno01200,Carbon metabolism
A0A0G2JUZ5_RAT	A0A0G2JUZ5	Gldc	Glycine cleavage system P protein	114.5	101.8	138.4	148.4	186.1	207.7	118.233	180.733	118.233	180.733	1.52862	0.037413	1	GO:0005960,glycine cleavage complex;GO:0005739,mitochondrion;GO:0005634,nucleus;GO:0005886,plasma membrane	GO:0019899,enzyme binding;GO:0016594,glycine binding;GO:0004375,glycine dehydrogenase (decarboxylating) activity;GO:0016829,lyase activity;GO:0046983,protein dimerization activity;GO:0030170,pyridoxal phosphate binding	GO:1990830,cellular response to leukemia inhibitory factor;GO:0019464,glycine decarboxylation via glycine cleavage system
CATB_RAT	P00787	Ctsb	Cathepsin B	48.1	44.8	47.8	71.2	67.5	76.3	46.9	71.6667	46.9	71.6667	1.52807	0.000854	1	GO:0016324,apical plasma membrane;GO:0009986,cell surface;GO:0005737,cytoplasm;GO:0009897,external side of plasma membrane;GO:0005576,extracellular region;GO:0005615,extracellular space;GO:0005764,lysosome;GO:0042470,melanosome;GO:0005739,mitochondrion;GO:0042383,sarcolemma	GO:0004197,cysteine-type endopeptidase activity;GO:0004175,endopeptidase activity;GO:0030984,kininogen binding;GO:0042277,peptide binding;GO:0043621,protein self-association;GO:0044877,protein-containing complex binding	GO:0006914,autophagy;GO:0071260,cellular response to mechanical stimulus;GO:0060548,negative regulation of cell death;GO:0006508,proteolysis;GO:0051603,proteolysis involved in cellular protein catabolic process;GO:0050790,regulation of catalytic activity;GO:0014075,response to amine;GO:0034097,response to cytokine;GO:0045471,response to ethanol;GO:0009749,response to glucose;GO:0070670,response t…
G3V6F5_RAT	G3V6F5	Elac2	ElaC homolog 2 (E. coli)	108.8	138.2	148.7	197.3	191.3	215.8	131.9	201.467	131.9	201.467	1.52742	0.007722	1	GO:0042645,mitochondrial nucleoid;GO:0005654,nucleoplasm		GO:0072684,mitochondrial tRNA 3'-trailer cleavage, endonucleolytic
SDHF1_RAT	B0K036	Sdhaf1	Succinate dehydrogenase assembly factor 1, mitochondrial	103.9	101.8	127.6	154	161.4	193.3	111.1	169.567	111.1	169.567	1.52625	0.016151	1	GO:0005759,mitochondrial matrix;GO:0005739,mitochondrion		GO:0034553,mitochondrial respiratory chain complex II assembly
RM38_RAT	Q5PQN9	Mrpl38	39S ribosomal protein L38, mitochondrial	129	109.3	123.5	161.7	176.9	213.3	120.6	183.967	120.6	183.967	1.52543	0.018071	1	GO:0005762,mitochondrial large ribosomal subunit
D3ZDX7_RAT	D3ZDX7	Mrpl48	Mitochondrial ribosomal protein L48	114.8	114.4	132.1	163.6	186.1	201.3	120.433	183.667	120.433	183.667	1.52505	0.007002	1	GO:0005762,mitochondrial large ribosomal subunit;GO:0005761,mitochondrial ribosome
A0A0G2K7D7_RAT	A0A0G2K7D7	Nars2	Asparaginyl-tRNA synthetase 2, mitochondrial	116.6	98.3	119.6	162	169.6	178.4	111.5	170	111.5	170	1.52466	0.002014	1	GO:0005829,cytosol;GO:0005739,mitochondrion;GO:0005654,nucleoplasm	GO:0004812,aminoacyl-tRNA ligase activity;GO:0005524,ATP binding;GO:0003676,nucleic acid binding	GO:0006418,tRNA aminoacylation for protein translation
G3V879_RAT	G3V879	Coq7	5-demethoxyubiquinone hydroxylase, mitochondrial	126.6	98.6	116.2	153	179.4	187.9	113.8	173.433	113.8	173.433	1.52402	0.010989	1	GO:0031314,extrinsic component of mitochondrial inner membrane;GO:0005634,nucleus	GO:0046872,metal ion binding;GO:0016709,oxidoreductase activity, acting on paired donors, with incorporation or reduction of molecular oxygen, NAD(P)H as one donor, and incorporation of one atom of oxygen	GO:0006744,ubiquinone biosynthetic process
ETFB_RAT	Q68FU3	Etfb	Electron transfer flavoprotein subunit beta	113.4	95	118.1	156.7	164.7	175.1	108.833	165.5	108.833	165.5	1.52067	0.003036	1	GO:0005829,cytosol;GO:0005759,mitochondrial matrix	GO:0009055,electron transfer activity;GO:0000166,nucleotide binding	GO:0033539,fatty acid beta-oxidation using acyl-CoA dehydrogenase
D3ZDP2_RAT	D3ZDP2	Mrpl58	Mitochondrial ribosomal protein L58	114.7	98.9	134.8	177.7	154.8	196.8	116.133	176.433	116.133	176.433	1.51923	0.01954	1	GO:0005762,mitochondrial large ribosomal subunit	GO:0004045,aminoacyl-tRNA hydrolase activity;GO:0016150,translation release factor activity, codon nonspecific	GO:0070126,mitochondrial translational termination
G3V8W9_RAT	G3V8W9	Tstd3	Similar to CG12279-PA	125.3	108.2	125.9	175	189.2	181.8	119.8	182	119.8	182	1.5192	0.000938	1
D4AB01_RAT	D4AB01	Hint2	Histidine triad nucleotide binding protein 2 (Predicted), isoform CRA_a	113	109.1	130.1	168.6	177.4	188.9	117.4	178.3	117.4	178.3	1.51874	0.002216	1	GO:0005739,mitochondrion;GO:0005730,nucleolus	GO:0003824,catalytic activity	GO:0016042,lipid catabolic process;GO:2000757,negative regulation of peptidyl-lysine acetylation
CH60_RAT	P63039	Hspd1	60 kDa heat shock protein, mitochondrial	112.4	100.8	126.9	159.8	174	182.4	113.367	172.067	113.367	172.067	1.51779	0.004245	1	GO:0009986,cell surface;GO:0005737,cytoplasm;GO:0005829,cytosol;GO:0005615,extracellular space;GO:0005794,Golgi apparatus;GO:0045121,membrane raft;GO:0030061,mitochondrial crista;GO:0005743,mitochondrial inner membrane;GO:0005759,mitochondrial matrix;GO:0005739,mitochondrion;GO:0005782,peroxisomal matrix;GO:0005886,plasma membrane;GO:0032991,protein-containing complex;GO:0005791,rough endoplasmic…	GO:0005524,ATP binding;GO:0016787,hydrolase activity;GO:0043559,insulin binding;GO:0001530,lipopolysaccharide binding;GO:0140030,modification-dependent protein binding;GO:0002020,protease binding;GO:0046982,protein heterodimerization activity;GO:0044877,protein-containing complex binding;GO:0051082,unfolded protein binding	GO:0006458,'de novo' protein folding;GO:0008637,apoptotic mitochondrial changes;GO:0034605,cellular response to heat;GO:0098761,cellular response to interleukin-7;GO:0007005,mitochondrion organization;GO:0043066,negative regulation of apoptotic process;GO:0071866,negative regulation of apoptotic process in bone marrow cell;GO:0043524,negative regulation of neuron apoptotic process;GO:1903427,nega…	rno:63868,path:rno03018,RNA degradation;rno:63868,path:rno04940,Type I diabetes mellitus;rno:63868,path:rno05134,Legionellosis;rno:63868,path:rno05152,Tuberculosis
D3ZUI9_RAT	D3ZUI9	Ndufaf8	NADH:ubiquinone oxidoreductase complex assembly factor 8	67.5	55.7	71.2	94.5	99.1	101.4	64.8	98.3333	64.8	98.3333	1.51749	0.002759	1	GO:0005739,mitochondrion		GO:0032981,mitochondrial respiratory chain complex I assembly
D3ZT90_RAT	D3ZT90	Gcdh	Glutaryl-CoA dehydrogenase	123.7	98.2	144.7	164.9	176.3	214.6	122.2	185.267	122.2	185.267	1.51609	0.035278	1	GO:0005739,mitochondrion	GO:0000062,fatty-acyl-CoA binding;GO:0050660,flavin adenine dinucleotide binding;GO:0004361,glutaryl-CoA dehydrogenase activity	GO:0006637,acyl-CoA metabolic process;GO:0033539,fatty acid beta-oxidation using acyl-CoA dehydrogenase;GO:0019395,fatty acid oxidation;GO:0046949,fatty-acyl-CoA biosynthetic process	rno:364975,path:rno00071,Fatty acid degradation;rno:364975,path:rno00310,Lysine degradation;rno:364975,path:rno00380,Tryptophan metabolism;rno:364975,path:rno01100,Metabolic pathways
TM10C_RAT	Q5U2R4	Trmt10c	tRNA methyltransferase 10 homolog C	75.9	67.9	72.6	101.6	105.5	120.8	72.1333	109.3	72.1333	109.3	1.51525	0.004136	1	GO:0042645,mitochondrial nucleoid;GO:0030678,mitochondrial ribonuclease P complex;GO:0005739,mitochondrion;GO:0005654,nucleoplasm	GO:0061953,mRNA (adenine-N1-)-methyltransferase activity;GO:0016429,tRNA (adenine-N1-)-methyltransferase activity;GO:0052905,tRNA (guanine(9)-N(1))-methyltransferase activity;GO:0009019,tRNA (guanine-N1-)-methyltransferase activity;GO:0000049,tRNA binding	GO:0000964,mitochondrial RNA 5'-end processing;GO:1990180,mitochondrial tRNA 3'-end processing;GO:0097745,mitochondrial tRNA 5'-end processing;GO:0090646,mitochondrial tRNA processing;GO:0080009,mRNA methylation;GO:0070131,positive regulation of mitochondrial translation
A0A0G2JW34_RAT	A0A0G2JW34	Cisd3	CDGSH iron sulfur domain 3	96.5	73.2	95.5	143.5	118.5	139.8	88.4	133.933	88.4	133.933	1.51508	0.013893	1	GO:0043231,intracellular membrane-bounded organelle	GO:0051537,2 iron, 2 sulfur cluster binding
D3ZZR9_RAT	D3ZZR9	Fkbp2	Peptidylprolyl isomerase	119.7	104.2	120.8	165.1	162.9	194.1	114.9	174.033	114.9	174.033	1.51465	0.006559	1		GO:0003755,peptidyl-prolyl cis-trans isomerase activity
ACSF2_RAT	Q499N5	Acsf2	Acyl-CoA synthetase family member 2, mitochondrial	114.7	93.7	107.6	150	155.5	173.1	105.333	159.533	105.333	159.533	1.51456	0.004325	1	GO:0005739,mitochondrion	GO:0005524,ATP binding;GO:0016874,ligase activity	GO:0006631,fatty acid metabolic process
D3ZJY1_RAT	D3ZJY1	Mrpl28	Mitochondrial ribosomal protein L28	113.5	107.6	131.9	160.9	172.3	200.9	117.667	178.033	117.667	178.033	1.51303	0.012429	1	GO:0005762,mitochondrial large ribosomal subunit	GO:0003735,structural constituent of ribosome		rno:497876,path:rno03010,Ribosome
D3ZPH0_RAT	D3ZPH0		Uncharacterized protein	54.8	55.5	62.9	124.1	66.4	71.4	57.7333	87.3	57.7333	87.3	1.51212	0.187834	0	GO:0022625,cytosolic large ribosomal subunit	GO:0003735,structural constituent of ribosome	GO:0006412,translation
PREY_RAT	Q5U1Z8	Pyurf	Protein preY, mitochondrial	101.5	94.8	118.6	132	173.2	170.8	104.967	158.667	104.967	158.667	1.51159	0.02374	1	GO:0005829,cytosol;GO:0005789,endoplasmic reticulum membrane;GO:0000506,glycosylphosphatidylinositol-N-acetylglucosaminyltransferase (GPI-GnT) complex;GO:0005739,mitochondrion		GO:0006506,GPI anchor biosynthetic process;GO:0009893,positive regulation of metabolic process
M0RAK2_RAT	M0RAK2	LOC684270	RCG22622	114.4	106.4	124.9	172.7	173.5	176	115.233	174.067	115.233	174.067	1.51056	0.000417	1	GO:0005737,cytoplasm	GO:0003824,catalytic activity
RM10_RAT	P0C2C4	Mrpl10	39S ribosomal protein L10, mitochondrial	104.7	91.1	111.7	151.6	148.5	164.3	102.5	154.8	102.5	154.8	1.51024	0.002504	1	GO:0015934,large ribosomal subunit;GO:0005762,mitochondrial large ribosomal subunit;GO:0005654,nucleoplasm;GO:1990904,ribonucleoprotein complex	GO:0003735,structural constituent of ribosome	GO:0042254,ribosome biogenesis;GO:0006412,translation
Q3MHT2_RAT	Q3MHT2	Nfs1	Cysteine desulfurase, mitochondrial	116.3	100	133.2	171.6	163.7	192.5	116.5	175.933	116.5	175.933	1.51016	0.0099	1		GO:0031071,cysteine desulfurase activity;GO:0030170,pyridoxal phosphate binding	GO:0044571,[2Fe-2S] cluster assembly	rno:100911034,path:rno00730,Thiamine metabolism;rno:100911034,path:rno01100,Metabolic pathways;rno:100911034,path:rno04122,Sulfur relay system;rno:84594,path:rno00730,Thiamine metabolism;rno:84594,path:rno01100,Metabolic pathways;rno:84594,path:rno04122,Sulfur relay system
TMM43_RAT	Q5XIP9	Tmem43	Transmembrane protein 43	137.7	120.6	140.1	161.7	182.3	257.6	132.8	200.533	132.8	200.533	1.51004	0.08535	0	GO:0005788,endoplasmic reticulum lumen;GO:0005794,Golgi apparatus;GO:0005639,integral component of nuclear inner membrane	GO:0043621,protein self-association	GO:0071763,nuclear membrane organization
SYDM_RAT	Q3KRD0	Dars2	Aspartate--tRNA ligase, mitochondrial	117.1	89.3	115.7	150.6	159.9	175.2	107.367	161.9	107.367	161.9	1.50792	0.009136	1	GO:0005759,mitochondrial matrix;GO:0005634,nucleus	GO:0004815,aspartate-tRNA ligase activity;GO:0050560,aspartate-tRNA(Asn) ligase activity;GO:0005524,ATP binding;GO:0003676,nucleic acid binding;GO:0042803,protein homodimerization activity	GO:0070145,mitochondrial asparaginyl-tRNA aminoacylation	rno:304919,path:rno00970,Aminoacyl-tRNA biosynthesis
RM46_RAT	Q5RK00	Mrpl46	39S ribosomal protein L46, mitochondrial	110.2	98.4	148.7	202	144.2	192.5	119.1	179.567	119.1	179.567	1.5077	0.061569	0	GO:0030054,cell junction;GO:0005762,mitochondrial large ribosomal subunit;GO:0005654,nucleoplasm	GO:0016787,hydrolase activity;GO:0003735,structural constituent of ribosome
COQ6_RAT	Q68FU7	Coq6	Ubiquinone biosynthesis monooxygenase COQ6, mitochondrial	104.1	86.3	95.6	155	134.8	141	95.3333	143.6	95.3333	143.6	1.50629	0.003601	1	GO:0042995,cell projection;GO:0031314,extrinsic component of mitochondrial inner membrane;GO:0005794,Golgi apparatus;GO:0005739,mitochondrion	GO:0071949,FAD binding;GO:0016491,oxidoreductase activity;GO:0016709,oxidoreductase activity, acting on paired donors, with incorporation or reduction of molecular oxygen, NAD(P)H as one donor, and incorporation of one atom of oxygen;GO:0016712,oxidoreductase activity, acting on paired donors, with incorporation or reduction of molecular oxygen, reduced flavin or flavoprotein as one donor, and in…	GO:0006744,ubiquinone biosynthetic process	rno:299195,path:rno00130,Ubiquinone and other terpenoid-quinone biosynthesis;rno:299195,path:rno01100,Metabolic pathways
COX5B_RAT	P12075	Cox5b	Cytochrome c oxidase subunit 5B, mitochondrial	75.7	72.6	90.1	141	101.4	116.6	79.4667	119.667	79.4667	119.667	1.50587	0.034268	1	GO:0005743,mitochondrial inner membrane	GO:0004129,cytochrome-c oxidase activity;GO:0046872,metal ion binding	GO:0042776,mitochondrial ATP synthesis coupled proton transport;GO:0006123,mitochondrial electron transport, cytochrome c to oxygen;GO:0009725,response to hormone;GO:0043434,response to peptide hormone	rno:94194,path:rno00190,Oxidative phosphorylation;rno:94194,path:rno01100,Metabolic pathways;rno:94194,path:rno04260,Cardiac muscle contraction;rno:94194,path:rno04714,Thermogenesis;rno:94194,path:rno04932,Non-alcoholic fatty liver disease (NAFLD);rno:94194,path:rno05010,Alzheimer disease;rno:94194,path:rno05012,Parkinson disease;rno:94194,path:rno05016,Huntington disease
G3V828_RAT	G3V828	Cnpy3	Canopy FGF-signaling regulator 3	111.1	115.8	125.3	176.6	154.8	198.4	117.4	176.6	117.4	176.6	1.50426	0.011124	1		GO:0005102,signaling receptor binding
M0R7R2_RAT	M0R7R2	LOC683897	Similar to Protein C6orf203	121	101.5	118.4	150.9	178.5	183.4	113.633	170.933	113.633	170.933	1.50425	0.008352	1
FRDA_RAT	D3ZYW7	Fxn	Frataxin, mitochondrial	122.8	105.1	119.1	171.7	158.5	191.2	115.667	173.8	115.667	173.8	1.50259	0.005993	1	GO:0005829,cytosol;GO:0005739,mitochondrion	GO:0051537,2 iron, 2 sulfur cluster binding;GO:0019899,enzyme binding;GO:0008199,ferric iron binding;GO:0008198,ferrous iron binding;GO:0004322,ferroxidase activity;GO:0034986,iron chaperone activity;GO:0016530,metallochaperone activity	GO:0006879,cellular iron ion homeostasis;GO:0006783,heme biosynthetic process;GO:0006811,ion transport;GO:0018283,iron incorporation into metallo-sulfur cluster;GO:0007005,mitochondrion organization;GO:0045773,positive regulation of axon extension;GO:0042493,response to drug;GO:0014070,response to organic cyclic compound
A0A0G2JTL5_RAT	A0A0G2JTL5	Pc	Pyruvate carboxylase, mitochondrial	116.9	99	126.4	183.2	156.2	174.6	114.1	171.333	114.1	171.333	1.50161	0.007181	1	GO:0005739,mitochondrion	GO:0005524,ATP binding;GO:0009374,biotin binding;GO:0042802,identical protein binding;GO:0046872,metal ion binding;GO:0004736,pyruvate carboxylase activity	GO:0006094,gluconeogenesis;GO:0010629,negative regulation of gene expression;GO:0044791,positive regulation by host of viral release from host cell;GO:0006090,pyruvate metabolic process;GO:0019074,viral RNA genome packaging
F1LM33_RAT	F1LM33	Lrpprc	Leucine-rich PPR motif-containing protein, mitochondrial	96.7	80	97.9	134.2	134.3	143.6	91.5333	137.367	91.5333	137.367	1.50073	0.002213	1	GO:0000794,condensed nuclear chromosome;GO:0005874,microtubule;GO:0042645,mitochondrial nucleoid;GO:0048471,perinuclear region of cytoplasm;GO:1990904,ribonucleoprotein complex	GO:0048487,beta-tubulin binding;GO:0003723,RNA binding;GO:0003697,single-stranded DNA binding;GO:0031625,ubiquitin protein ligase binding	GO:0000961,negative regulation of mitochondrial RNA catabolic process;GO:0070129,regulation of mitochondrial translation
A0A0A0MXZ0_RAT	A0A0A0MXZ0	Isca1	Iron-sulfur cluster assembly 1 homolog, mitochondrial	129	104.6	121.7	147.7	184.4	201.1	118.433	177.733	118.433	177.733	1.5007	0.026833	1		GO:0051536,iron-sulfur cluster binding;GO:0005198,structural molecule activity	GO:0097428,protein maturation by iron-sulfur cluster transfer
IDHG1_RAT	P41565	Idh3g	Isocitrate dehydrogenase [NAD] subunit gamma 1, mitochondrial	105.9	94.3	117.4	159.6	150.5	166.4	105.867	158.833	105.867	158.833	1.50032	0.002832	1	GO:0005962,mitochondrial isocitrate dehydrogenase complex (NAD+);GO:0005739,mitochondrion	GO:0005524,ATP binding;GO:0004449,isocitrate dehydrogenase (NAD+) activity;GO:0000287,magnesium ion binding;GO:0051287,NAD binding	GO:0006103,2-oxoglutarate metabolic process;GO:0006102,isocitrate metabolic process;GO:0006734,NADH metabolic process;GO:0045926,negative regulation of growth;GO:0006099,tricarboxylic acid cycle
ECI1_RAT	P23965	Eci1	Enoyl-CoA delta isomerase 1, mitochondrial	85.5	71.4	83.8	117.7	109.8	133.2	80.2333	120.233	80.2333	120.233	1.49855	0.008117	1	GO:0005759,mitochondrial matrix;GO:0005739,mitochondrion	GO:0004165,dodecenoyl-CoA delta-isomerase activity;GO:0004300,enoyl-CoA hydratase activity;GO:0042802,identical protein binding	GO:0006635,fatty acid beta-oxidation
A0A0G2JSZ5_RAT	A0A0G2JSZ5	Pdia6	Protein disulfide-isomerase A6	104.7	100.4	112.6	162.7	143.9	169.4	105.9	158.667	105.9	158.667	1.49827	0.003319	1	GO:0005829,cytosol;GO:0005783,endoplasmic reticulum;GO:0005793,endoplasmic reticulum-Golgi intermediate compartment;GO:0005615,extracellular space	GO:0016853,isomerase activity;GO:0015037,peptide disulfide oxidoreductase activity	GO:0045454,cell redox homeostasis	rno:286906,path:rno04141,Protein processing in endoplasmic reticulum
ECI2_RAT	Q5XIC0	Eci2	Enoyl-CoA delta isomerase 2, mitochondrial	78.1	59.2	73.7	99.3	102.2	114.5	70.3333	105.333	70.3333	105.333	1.49763	0.008975	1	GO:0005739,mitochondrion;GO:0005654,nucleoplasm;GO:0005782,peroxisomal matrix;GO:0005777,peroxisome	GO:0004165,dodecenoyl-CoA delta-isomerase activity;GO:0000062,fatty-acyl-CoA binding;GO:0016863,intramolecular oxidoreductase activity, transposing C=C bonds;GO:0005102,signaling receptor binding	GO:0006635,fatty acid beta-oxidation	rno:291075,path:rno00071,Fatty acid degradation;rno:291075,path:rno04146,Peroxisome
Q5RK08_RAT	Q5RK08	Nipsnap2	Glioblastoma amplified sequence	93.9	86.8	116.1	150.3	141	152.9	98.9333	148.067	98.9333	148.067	1.49663	0.006732	1	GO:0005741,mitochondrial outer membrane;GO:0005739,mitochondrion		GO:0007005,mitochondrion organization;GO:0006119,oxidative phosphorylation
HCDH_RAT	Q9WVK7	Hadh	Hydroxyacyl-coenzyme A dehydrogenase, mitochondrial	122.3	107.7	117.9	187	162.7	170.9	115.967	173.533	115.967	173.533	1.49641	0.002316	1	GO:0005759,mitochondrial matrix;GO:0005654,nucleoplasm	GO:0003857,3-hydroxyacyl-CoA dehydrogenase activity;GO:0070403,NAD+ binding	GO:0006635,fatty acid beta-oxidation;GO:0046676,negative regulation of insulin secretion;GO:0120162,positive regulation of cold-induced thermogenesis;GO:0014823,response to activity;GO:0042493,response to drug;GO:0009725,response to hormone;GO:0032868,response to insulin	rno:113965,path:rno00062,Fatty acid elongation;rno:113965,path:rno00071,Fatty acid degradation;rno:113965,path:rno00280,Valine, leucine and isoleucine degradation;rno:113965,path:rno00310,Lysine degradation;rno:113965,path:rno00380,Tryptophan metabolism;rno:113965,path:rno00650,Butanoate metabolism;rno:113965,path:rno01100,Metabolic pathways;rno:113965,path:rno01212,Fatty acid metabolism
Q6AY68_RAT	Q6AY68	Aurkaip1	Aurora kinase A interacting protein 1	125.1	113.8	133.8	176.6	188.3	192.2	124.233	185.7	124.233	185.7	1.49477	0.001177	1		GO:0016301,kinase activity
ODO1_RAT	Q5XI78	Ogdh	2-oxoglutarate dehydrogenase, mitochondrial	96.1	81.9	99.1	139.5	128.8	145.9	92.3667	138.067	92.3667	138.067	1.49477	0.00329	1	GO:0005759,mitochondrial matrix;GO:0031966,mitochondrial membrane;GO:0005739,mitochondrion;GO:0005634,nucleus;GO:0045252,oxoglutarate dehydrogenase complex	GO:0051087,chaperone binding;GO:0031072,heat shock protein binding;GO:0046872,metal ion binding;GO:0034602,oxoglutarate dehydrogenase (NAD+) activity;GO:0004591,oxoglutarate dehydrogenase (succinyl-transferring) activity;GO:0030976,thiamine pyrophosphate binding	GO:0006103,2-oxoglutarate metabolic process;GO:0021695,cerebellar cortex development;GO:0006091,generation of precursor metabolites and energy;GO:0006096,glycolytic process;GO:0021766,hippocampus development;GO:0106077,histone succinylation;GO:0006734,NADH metabolic process;GO:0061034,olfactory bulb mitral cell layer development;GO:0021860,pyramidal neuron development;GO:0021756,striatum developm…	rno:103693780,path:rno00020,Citrate cycle (TCA cycle);rno:103693780,path:rno01100,Metabolic pathways;rno:103693780,path:rno01200,Carbon metabolism;rno:360975,path:rno00020,Citrate cycle (TCA cycle);rno:360975,path:rno01100,Metabolic pathways;rno:360975,path:rno01200,Carbon metabolism
NENF_RAT	Q6IUR5	Nenf	Neudesin	127.9	111.4	131.6	164.9	173.7	215.8	123.633	184.8	123.633	184.8	1.49474	0.022326	1	GO:0005615,extracellular space;GO:0005654,nucleoplasm	GO:0008083,growth factor activity;GO:0046872,metal ion binding	GO:0032099,negative regulation of appetite;GO:0043410,positive regulation of MAPK cascade
F1M953_RAT	F1M953	Hspa9	Stress-70 protein, mitochondrial	109.3	94.3	110.9	157.3	149	163.3	104.833	156.533	104.833	156.533	1.49316	0.001534	1	GO:0005759,mitochondrial matrix	GO:0005524,ATP binding;GO:0019899,enzyme binding;GO:0051082,unfolded protein binding	GO:0016226,iron-sulfur cluster assembly;GO:1902037,negative regulation of hematopoietic stem cell differentiation;GO:0006611,protein export from nucleus;GO:0006457,protein folding	rno:291671,path:rno03018,RNA degradation;rno:291671,path:rno05152,Tuberculosis
B2RYS2_RAT	B2RYS2	Uqcrb	Cytochrome b-c1 complex subunit 7	90.5	82.5	91.8	164.9	108.9	121.5	88.2667	131.767	88.2667	131.767	1.49283	0.064817	0	GO:0005750,mitochondrial respiratory chain complex III;GO:0005739,mitochondrion	GO:0044877,protein-containing complex binding	GO:0009060,aerobic respiration;GO:0006122,mitochondrial electron transport, ubiquinol to cytochrome c;GO:0034551,mitochondrial respiratory chain complex III assembly;GO:0051291,protein heterooligomerization	rno:362897,path:rno00190,Oxidative phosphorylation;rno:362897,path:rno01100,Metabolic pathways;rno:362897,path:rno04260,Cardiac muscle contraction;rno:362897,path:rno04714,Thermogenesis;rno:362897,path:rno04932,Non-alcoholic fatty liver disease (NAFLD);rno:362897,path:rno05010,Alzheimer disease;rno:362897,path:rno05012,Parkinson disease;rno:362897,path:rno05016,Huntington disease
COQ8B_RAT	Q6AY19	Coq8b	Atypical kinase COQ8B, mitochondrial	83.5	63.7	75.5	98.3	106.7	127.4	74.2333	110.8	74.2333	110.8	1.49259	0.024423	1	GO:0005829,cytosol;GO:0031314,extrinsic component of mitochondrial inner membrane;GO:0016021,integral component of membrane;GO:0005739,mitochondrion;GO:0005886,plasma membrane	GO:0005524,ATP binding;GO:0016301,kinase activity	GO:0021692,cerebellar Purkinje cell layer morphogenesis;GO:0006468,protein phosphorylation;GO:0006744,ubiquinone biosynthetic process
A0A0G2K6D5_RAT	A0A0G2K6D5	Pitrm1	Pitrilysin metallopeptidase 1	121.2	101.9	127.7	154.6	172.8	195.9	116.933	174.433	116.933	174.433	1.49173	0.015637	1	GO:0005759,mitochondrial matrix;GO:0005739,mitochondrion	GO:0004222,metalloendopeptidase activity;GO:0008270,zinc ion binding	GO:0016485,protein processing
MIC25_RAT	D4A7N1	Chchd6	MICOS complex subunit Mic25	73.4	70.7	87.7	151.3	91.8	102.2	77.2667	115.1	77.2667	115.1	1.48965	0.118558	0	GO:0005829,cytosol;GO:0061617,MICOS complex;GO:0005743,mitochondrial inner membrane;GO:0005739,mitochondrion		GO:0006974,cellular response to DNA damage stimulus;GO:0042407,cristae formation
G3V6R7_RAT	G3V6R7	Oxsm	3-oxoacyl-[acyl-carrier-protein] synthase, mitochondrial	126	107.7	124.6	158.1	176.4	199.2	119.433	177.9	119.433	177.9	1.48953	0.011617	1	GO:0005829,cytosol;GO:0005739,mitochondrion	GO:0004315,3-oxoacyl-[acyl-carrier-protein] synthase activity	GO:0006637,acyl-CoA metabolic process;GO:0051792,medium-chain fatty acid biosynthetic process;GO:0051790,short-chain fatty acid biosynthetic process	rno:289934,path:rno00061,Fatty acid biosynthesis;rno:289934,path:rno00780,Biotin metabolism;rno:289934,path:rno01100,Metabolic pathways;rno:289934,path:rno01212,Fatty acid metabolism
M0R959_RAT	M0R959	Mmab	Metabolism of cobalamin-associated B	125.9	102.6	124.4	189.5	145.9	190	117.633	175.133	117.633	175.133	1.48881	0.024963	1		GO:0008817,cob(I)yrinic acid a,c-diamide adenosyltransferase activity;GO:0031419,cobalamin binding		rno:687861,path:rno00860,Porphyrin and chlorophyll metabolism;rno:687861,path:rno01100,Metabolic pathways
CPT2_RAT	P18886	Cpt2	Carnitine O-palmitoyltransferase 2, mitochondrial	120.9	102	117.5	188.1	153.9	164.7	113.467	168.9	113.467	168.9	1.48854	0.008916	1	GO:0005743,mitochondrial inner membrane;GO:0005739,mitochondrion	GO:0004095,carnitine O-palmitoyltransferase activity	GO:0006635,fatty acid beta-oxidation;GO:0015909,long-chain fatty acid transport;GO:0120162,positive regulation of cold-induced thermogenesis	rno:25413,path:rno00071,Fatty acid degradation;rno:25413,path:rno01212,Fatty acid metabolism;rno:25413,path:rno03320,PPAR signaling pathway;rno:25413,path:rno04714,Thermogenesis
XPP3_RAT	B5DEQ3	Xpnpep3	Xaa-Pro aminopeptidase 3	121.6	99.9	125.7	146.1	175.7	194.5	115.733	172.1	115.733	172.1	1.48704	0.025379	1	GO:0005739,mitochondrion	GO:0004177,aminopeptidase activity;GO:0030145,manganese ion binding
D3ZFS7_RAT	D3ZFS7	Lyplal1	Lysophospholipase-like 1	73.8	61.9	69.3	81.8	106.6	116.4	68.3333	101.6	68.3333	101.6	1.48683	0.037591	1	GO:0005737,cytoplasm;GO:0005829,cytosol	GO:0052689,carboxylic ester hydrolase activity;GO:0008474,palmitoyl-(protein) hydrolase activity	GO:0002084,protein depalmitoylation
WASC2_RAT	Q80X08	Washc2	WASH complex subunit 2	86.8	159	156.5	54.8	340.8	202.1	134.1	199.233	134.1	199.233	1.48571	0.490508	0	GO:0005829,cytosol;GO:0005769,early endosome;GO:0031901,early endosome membrane;GO:0005886,plasma membrane;GO:0071203,WASH complex		GO:0042147,retrograde transport, endosome to Golgi	rno:297530,path:rno04144,Endocytosis
A0A0G2K502_RAT	A0A0G2K502	Me2	Malic enzyme	118.8	103.3	122.6	158.3	168.7	185	114.9	170.667	114.9	170.667	1.48535	0.004637	1	GO:0005739,mitochondrion	GO:0004471,malate dehydrogenase (decarboxylating) (NAD+) activity;GO:0004473,malate dehydrogenase (decarboxylating) (NADP+) activity;GO:0004470,malic enzyme activity;GO:0046872,metal ion binding;GO:0051287,NAD binding	GO:0006108,malate metabolic process;GO:0006090,pyruvate metabolic process;GO:1902031,regulation of NADP metabolic process
AQP1_RAT	P29975	Aqp1	Aquaporin-1	114.2	115.8	124.7	156.8	129.7	240	118.233	175.5	118.233	175.5	1.48435	0.161046	0	GO:0016324,apical plasma membrane;GO:0043679,axon terminus;GO:0009925,basal plasma membrane;GO:0016323,basolateral plasma membrane;GO:0005903,brush border;GO:0031526,brush border membrane;GO:0005901,caveola;GO:0005737,cytoplasm;GO:0070062,extracellular exosome;GO:0016021,integral component of membrane;GO:0043005,neuron projection;GO:0032809,neuronal cell body membrane;GO:0031965,nuclear membrane;…	GO:0008519,ammonium transmembrane transporter activity;GO:0035379,carbon dioxide transmembrane transporter activity;GO:0046875,ephrin receptor binding;GO:0015168,glycerol transmembrane transporter activity;GO:0005223,intracellular cGMP-activated cation channel activity;GO:0030184,nitric oxide transmembrane transporter activity;GO:0005267,potassium channel activity;GO:0015250,water channel activity	GO:0015696,ammonium transport;GO:0048593,camera-type eye morphogenesis;GO:0035378,carbon dioxide transmembrane transport;GO:0015670,carbon dioxide transport;GO:0006884,cell volume homeostasis;GO:0019725,cellular homeostasis;GO:0071474,cellular hyperosmotic response;GO:0071320,cellular response to cAMP;GO:0071280,cellular response to copper ion;GO:0071549,cellular response to dexamethasone stimulu…	rno:25240,path:rno04924,Renin secretion;rno:25240,path:rno04964,Proximal tubule bicarbonate reclamation;rno:25240,path:rno04976,Bile secretion
GTPB3_RAT	Q5PQQ1	Gtpbp3	tRNA modification GTPase GTPBP3, mitochondrial	116.4	120.9	122.6	182.9	159.1	191.2	119.967	177.733	119.967	177.733	1.48152	0.004137	1	GO:0005737,cytoplasm;GO:0005739,mitochondrion	GO:0005525,GTP binding;GO:0003924,GTPase activity	GO:0048568,embryonic organ development;GO:0030488,tRNA methylation;GO:0002098,tRNA wobble uridine modification
G3V7B5_RAT	G3V7B5	Prpsap1	Phosphoribosyl pyrophosphate synthase-associated protein 1	125	80.4	197.7	271.6	169.9	155.4	134.367	198.967	134.367	198.967	1.48077	0.266351	0		GO:0042802,identical protein binding;GO:0000287,magnesium ion binding;GO:0004749,ribose phosphate diphosphokinase activity	GO:0009116,nucleoside metabolic process;GO:0009165,nucleotide biosynthetic process
A0A140TA89_RAT	A0A140TA89	Gatm	Glycine amidinotransferase, mitochondrial	124.4	111.4	118.5	156.1	171.9	196.6	118.1	174.867	118.1	174.867	1.48067	0.010113	1	GO:0005758,mitochondrial intermembrane space	GO:0015068,glycine amidinotransferase activity	GO:0006601,creatine biosynthetic process;GO:0007611,learning or memory;GO:0007275,multicellular organism development;GO:0014889,muscle atrophy;GO:0120162,positive regulation of cold-induced thermogenesis
RM17_RAT	Q6PDW6	Mrpl17	39S ribosomal protein L17, mitochondrial	73.4	63.5	77	95.5	101.2	119.9	71.3	105.533	71.3	105.533	1.48013	0.015169	1	GO:0005762,mitochondrial large ribosomal subunit	GO:0019904,protein domain specific binding;GO:0003735,structural constituent of ribosome	GO:0006412,translation	rno:171061,path:rno03010,Ribosome
RM40_RAT	P83565	Mrpl40	39S ribosomal protein L40, mitochondrial	119.8	104.2	130.3	170	164.4	190	118.1	174.8	118.1	174.8	1.4801	0.006416	1	GO:0005762,mitochondrial large ribosomal subunit;GO:0005761,mitochondrial ribosome
A0A0G2K0V3_RAT	A0A0G2K0V3	Bpnt1	3'(2'),5'-bisphosphate nucleotidase 1	122.1	109	126.1	176.3	174.2	177.2	119.067	175.9	119.067	175.9	1.47732	0.00041	1			GO:0046854,phosphatidylinositol phosphorylation
ALDH2_RAT	P11884	Aldh2	Aldehyde dehydrogenase, mitochondrial	136	108.3	136.3	143.3	190.2	227.4	126.867	186.967	126.867	186.967	1.47373	0.082232	0	GO:0005759,mitochondrial matrix;GO:0005739,mitochondrion	GO:0004029,aldehyde dehydrogenase (NAD) activity;GO:0043878,glyceraldehyde-3-phosphate dehydrogenase (NAD+) (non-phosphorylating) activity;GO:0042802,identical protein binding;GO:0070404,NADH binding	GO:0071398,cellular response to fatty acid;GO:0032870,cellular response to hormone stimulus;GO:0006068,ethanol catabolic process;GO:0001889,liver development;GO:0043066,negative regulation of apoptotic process;GO:0032355,response to estradiol;GO:0055093,response to hyperoxia;GO:0032496,response to lipopolysaccharide;GO:0035094,response to nicotine;GO:0032570,response to progesterone;GO:0033574,re…	rno:29539,path:rno00010,Glycolysis / Gluconeogenesis;rno:29539,path:rno00053,Ascorbate and aldarate metabolism;rno:29539,path:rno00071,Fatty acid degradation;rno:29539,path:rno00280,Valine, leucine and isoleucine degradation;rno:29539,path:rno00310,Lysine degradation;rno:29539,path:rno00330,Arginine and proline metabolism;rno:29539,path:rno00340,Histidine metabolism;rno:29539,path:rno00380,Trypto…
A0A0G2K3H2_RAT	A0A0G2K3H2	Dock7	Dedicator of cytokinesis 7	113.5	109.1	146.3	209.3	149.5	184.7	122.967	181.167	122.967	181.167	1.4733	0.04991	1	GO:0008180,COP9 signalosome	GO:0005085,guanyl-nucleotide exchange factor activity;GO:0048365,Rac GTPase binding	GO:0090630,activation of GTPase activity;GO:0007409,axonogenesis;GO:0045200,establishment of neuroblast polarity;GO:0000226,microtubule cytoskeleton organization;GO:0120163,negative regulation of cold-induced thermogenesis;GO:0033138,positive regulation of peptidyl-serine phosphorylation;GO:1904754,positive regulation of vascular associated smooth muscle cell migration;GO:0007264,small GTPase med…
Q0D2L2_RAT	Q0D2L2	Mrps22	Mitochondrial ribosomal protein S22	118.4	103.1	127.6	163.8	170.9	179.6	116.367	171.433	116.367	171.433	1.47322	0.002902	1	GO:0005763,mitochondrial small ribosomal subunit	GO:0003735,structural constituent of ribosome
COQ5_RAT	Q4G064	Coq5	2-methoxy-6-polyprenyl-1,4-benzoquinol methylase, mitochondrial	82.4	76.3	89.6	114.1	121.5	130	82.7667	121.867	82.7667	121.867	1.47241	0.002844	1	GO:0031314,extrinsic component of mitochondrial inner membrane;GO:0005759,mitochondrial matrix;GO:0005739,mitochondrion;GO:0032991,protein-containing complex	GO:0043333,2-octaprenyl-6-methoxy-1,4-benzoquinone methylase activity	GO:0006744,ubiquinone biosynthetic process	rno:304542,path:rno00130,Ubiquinone and other terpenoid-quinone biosynthesis;rno:304542,path:rno01100,Metabolic pathways
KAT3_RAT	Q58FK9	Kyat3	Kynurenine--oxoglutarate transaminase 3	97.8	89.4	107.8	122.4	146.8	165.1	98.3333	144.767	98.3333	144.767	1.4722	0.026081	1	GO:0005737,cytoplasm;GO:0005739,mitochondrion	GO:0047804,cysteine-S-conjugate beta-lyase activity;GO:0047315,kynurenine-glyoxylate transaminase activity;GO:0016212,kynurenine-oxoglutarate transaminase activity;GO:0030170,pyridoxal phosphate binding	GO:0009058,biosynthetic process;GO:0006520,cellular amino acid metabolic process;GO:0070189,kynurenine metabolic process	rno:541589,path:rno00270,Cysteine and methionine metabolism;rno:541589,path:rno00380,Tryptophan metabolism;rno:541589,path:rno00450,Selenocompound metabolism;rno:541589,path:rno01100,Metabolic pathways;rno:541589,path:rno05204,Chemical carcinogenesis
LYAG_RAT	Q6P7A9	Gaa	Lysosomal alpha-glucosidase	112.5	106.1	119.3	202.8	135.2	159.4	112.633	165.8	112.633	165.8	1.47203	0.057581	0	GO:0005765,lysosomal membrane;GO:0005764,lysosome	GO:0004558,alpha-1,4-glucosidase activity;GO:0030246,carbohydrate binding;GO:0032450,maltose alpha-glucosidase activity	GO:0005980,glycogen catabolic process	rno:367562,path:rno00052,Galactose metabolism;rno:367562,path:rno00500,Starch and sucrose metabolism;rno:367562,path:rno01100,Metabolic pathways;rno:367562,path:rno04142,Lysosome
D3ZPN5_RAT	D3ZPN5	Mtpap	Mitochondrial poly(A) polymerase	136.7	112.5	121.3	170.6	181.9	192.5	123.5	181.667	123.5	181.667	1.47098	0.003585	1
GLSK_RAT	P13264	Gls	Glutaminase kidney isoform, mitochondrial	103.1	86.1	102	151.5	133.9	142.7	97.0667	142.7	97.0667	142.7	1.47012	0.003656	1	GO:0005829,cytosol;GO:0005739,mitochondrion	GO:0004359,glutaminase activity	GO:0006537,glutamate biosynthetic process;GO:0006543,glutamine catabolic process;GO:0051289,protein homotetramerization	rno:24398,path:rno00220,Arginine biosynthesis;rno:24398,path:rno00250,Alanine, aspartate and glutamate metabolism;rno:24398,path:rno00471,D-Glutamine and D-glutamate metabolism;rno:24398,path:rno01100,Metabolic pathways;rno:24398,path:rno04724,Glutamatergic synapse;rno:24398,path:rno04727,GABAergic synapse;rno:24398,path:rno04964,Proximal tubule bicarbonate reclamation;rno:24398,path:rno05206,Mic…
MPPA_RAT	P20069	Pmpca	Mitochondrial-processing peptidase subunit alpha	95.5	80.2	97.2	129.9	124.5	146.5	90.9667	133.633	90.9667	133.633	1.46904	0.007531	1	GO:0005743,mitochondrial inner membrane;GO:0005759,mitochondrial matrix;GO:0017087,mitochondrial processing peptidase complex;GO:0005739,mitochondrion	GO:0004175,endopeptidase activity;GO:0046872,metal ion binding;GO:0004222,metalloendopeptidase activity	GO:0006627,protein processing involved in protein targeting to mitochondrion;GO:0006508,proteolysis
E9PT51_RAT	E9PT51	Poldip2	DNA polymerase delta-interacting protein 2	131.3	106.5	124.1	160.6	180.1	190.9	120.633	177.2	120.633	177.2	1.46891	0.008001	1	GO:0042645,mitochondrial nucleoid	GO:0003677,DNA binding	GO:0070584,mitochondrion morphogenesis;GO:0016242,negative regulation of macroautophagy;GO:0045931,positive regulation of mitotic cell cycle
D3ZQD3_RAT	D3ZQD3	Ogdhl	Oxoglutarate dehydrogenase-like	86.7	75.4	87.6	110.9	121.1	134.7	83.2333	122.233	83.2333	122.233	1.46856	0.007951	1	GO:0005739,mitochondrion;GO:0045252,oxoglutarate dehydrogenase complex	GO:0004591,oxoglutarate dehydrogenase (succinyl-transferring) activity;GO:0030976,thiamine pyrophosphate binding	GO:0006099,tricarboxylic acid cycle
A0JN30_RAT	A0JN30	Cnpy2	Canopy 2 homolog (Zebrafish)	86.9	82.3	89.8	125.7	122.3	131.5	86.3333	126.5	86.3333	126.5	1.46525	0.000315	1	GO:0005783,endoplasmic reticulum		GO:0010629,negative regulation of gene expression;GO:0045716,positive regulation of low-density lipoprotein particle receptor biosynthetic process;GO:0010988,regulation of low-density lipoprotein particle clearance
EFTS_RAT	Q9QYU2	Tsfm	Elongation factor Ts, mitochondrial	116.2	106	134	164	169.2	188.7	118.733	173.967	118.733	173.967	1.46519	0.007646	1	GO:0005759,mitochondrial matrix	GO:0003746,translation elongation factor activity	GO:0070125,mitochondrial translational elongation;GO:0070129,regulation of mitochondrial translation
A0A0G2K401_RAT	A0A0G2K401	Pcca	Propionyl-CoA carboxylase alpha chain, mitochondrial	50.8	43.7	53.9	64.8	72.8	79.8	49.4667	72.4667	49.4667	72.4667	1.46496	0.01211	1		GO:0005524,ATP binding;GO:0016874,ligase activity;GO:0046872,metal ion binding
B2GV15_RAT	B2GV15	Dbt	Dihydrolipoamide acetyltransferase component of pyruvate dehydrogenase complex	125.4	106.5	125.1	158.2	173	191.6	119	174.267	119	174.267	1.46443	0.008633	1	GO:0005737,cytoplasm;GO:0042645,mitochondrial nucleoid;GO:0005739,mitochondrion	GO:0016407,acetyltransferase activity;GO:0031405,lipoic acid binding;GO:0031625,ubiquitin protein ligase binding		rno:29611,path:rno00280,Valine, leucine and isoleucine degradation;rno:29611,path:rno00640,Propanoate metabolism;rno:29611,path:rno01100,Metabolic pathways
F1LNB3_RAT	F1LNB3	Akap10	A-kinase-anchoring protein 10	154.7	183.6	67.8	258.2	163.6	172.1	135.367	197.967	135.367	197.967	1.46245	0.245922	0	GO:0005829,cytosol;GO:0005739,mitochondrion;GO:0005886,plasma membrane;GO:0032991,protein-containing complex	GO:0051018,protein kinase A binding	GO:0008104,protein localization
D3ZA93_RAT	D3ZA93	Acot13	Acyl-CoA thioesterase 13	127.4	100.1	123.6	146.9	167.8	198.3	117.033	171	117.033	171	1.46112	0.034888	1	GO:0005739,mitochondrion	GO:0047617,acyl-CoA hydrolase activity	GO:0120163,negative regulation of cold-induced thermogenesis;GO:0051289,protein homotetramerization
Q5XIJ3_RAT	Q5XIJ3	Idh3g	Isocitrate dehydrogenase [NAD] subunit, mitochondrial	84.8	77.5	97.4	122.9	122.2	133.7	86.5667	126.267	86.5667	126.267	1.45861	0.004529	1	GO:0005739,mitochondrion;GO:0005730,nucleolus;GO:0005654,nucleoplasm	GO:0004449,isocitrate dehydrogenase (NAD+) activity;GO:0000287,magnesium ion binding;GO:0051287,NAD binding	GO:0006099,tricarboxylic acid cycle	rno:25179,path:rno00020,Citrate cycle (TCA cycle);rno:25179,path:rno01100,Metabolic pathways;rno:25179,path:rno01200,Carbon metabolism;rno:25179,path:rno01210,2-Oxocarboxylic acid metabolism;rno:25179,path:rno01230,Biosynthesis of amino acids
D3ZAI6_RAT	D3ZAI6	Nt5dc3	5'-nucleotidase domain-containing 3	110	94.4	124.9	136.9	176.1	166.9	109.767	159.967	109.767	159.967	1.45733	0.027201	1	GO:0043235,receptor complex	GO:0008253,5'-nucleotidase activity;GO:0046872,metal ion binding
CBR4_RAT	Q7TS56	Cbr4	Carbonyl reductase family member 4	121.6	98.1	137.1	144	195.2	180.7	118.933	173.3	118.933	173.3	1.45712	0.045804	1	GO:0005759,mitochondrial matrix;GO:1990204,oxidoreductase complex	GO:0047025,3-oxoacyl-[acyl-carrier-protein] reductase (NADH) activity;GO:0003955,NAD(P)H dehydrogenase (quinone) activity;GO:0070402,NADPH binding;GO:0008753,NADPH dehydrogenase (quinone) activity;GO:0048038,quinone binding	GO:0044597,daunorubicin metabolic process;GO:0044598,doxorubicin metabolic process;GO:0006633,fatty acid biosynthetic process;GO:0055114,oxidation-reduction process;GO:0051290,protein heterotetramerization;GO:0051289,protein homotetramerization	rno:359725,path:rno00061,Fatty acid biosynthesis
HABP4_RAT	A1L1K8	Habp4	Intracellular hyaluronan-binding protein 4	109.1	117.8	180.2	254	180.1	158.9	135.7	197.667	135.7	197.667	1.45664	0.164787	0	GO:0015030,Cajal body;GO:0005737,cytoplasm;GO:0010494,cytoplasmic stress granule;GO:0097504,Gemini of coiled bodies;GO:0016607,nuclear speck;GO:0005730,nucleolus;GO:0005634,nucleus;GO:0030017,sarcomere;GO:0016528,sarcoplasm	GO:0003723,RNA binding;GO:0032183,SUMO binding	GO:0071260,cellular response to mechanical stimulus;GO:0006397,mRNA processing;GO:0043392,negative regulation of DNA binding;GO:0030578,PML body organization;GO:0033120,positive regulation of RNA splicing;GO:0045948,positive regulation of translational initiation;GO:0008380,RNA splicing
ACOT2_RAT	O55171	Acot2	Acyl-coenzyme A thioesterase 2, mitochondrial	121.6	104.6	123.3	161.8	161.3	185.9	116.5	169.667	116.5	169.667	1.45637	0.006187	1	GO:0005759,mitochondrial matrix;GO:0005739,mitochondrion	GO:0047617,acyl-CoA hydrolase activity;GO:0052689,carboxylic ester hydrolase activity;GO:0102991,myristoyl-CoA hydrolase activity;GO:0016290,palmitoyl-CoA hydrolase activity	GO:0006637,acyl-CoA metabolic process;GO:0006631,fatty acid metabolic process;GO:0042493,response to drug;GO:0070849,response to epidermal growth factor;GO:0009725,response to hormone;GO:0001666,response to hypoxia;GO:0031667,response to nutrient levels;GO:0042760,very long-chain fatty acid catabolic process
Q6IRG7_RAT	Q6IRG7	Cldn11	Claudin	40.4	49.8	109.9	107.3	71.9	112	66.7	97.0667	66.7	97.0667	1.45527	0.294301	0	GO:0045178,basal part of cell;GO:0005923,bicellular tight junction;GO:0016021,integral component of membrane;GO:0005886,plasma membrane	GO:0005198,structural molecule activity	GO:0008366,axon ensheathment;GO:0007155,cell adhesion;GO:0007283,spermatogenesis	rno:84588,path:rno04514,Cell adhesion molecules (CAMs);rno:84588,path:rno04530,Tight junction;rno:84588,path:rno04670,Leukocyte transendothelial migration;rno:84588,path:rno05160,Hepatitis C
A0A0G2K6E8_RAT	A0A0G2K6E8	Spag9	Sperm-associated antigen 9	140	141.3	126.1	287.6	152.1	152.9	135.8	197.533	135.8	197.533	1.45459	0.244597	0	GO:0005737,cytoplasm;GO:0005829,cytosol;GO:0005815,microtubule organizing center	GO:0008432,JUN kinase binding;GO:0019894,kinesin binding;GO:0005078,MAP-kinase scaffold activity;GO:0030159,receptor signaling complex scaffold activity	GO:0007257,activation of JUN kinase activity;GO:0030335,positive regulation of cell migration;GO:0045666,positive regulation of neuron differentiation;GO:0051260,protein homooligomerization;GO:0042147,retrograde transport, endosome to Golgi;GO:0051146,striated muscle cell differentiation;GO:0016192,vesicle-mediated transport
G3V6G7_RAT	G3V6G7	Pnpt1	Polyribonucleotide nucleotidyltransferase 1	92.1	77.3	90.3	113	128.2	136.4	86.5667	125.867	86.5667	125.867	1.45399	0.009034	1	GO:0005829,cytosol;GO:0005789,endoplasmic reticulum membrane;GO:0045025,mitochondrial degradosome;GO:0005758,mitochondrial intermembrane space;GO:0005739,mitochondrion;GO:0005634,nucleus;GO:0042788,polysomal ribosome	GO:0000175,3'-5'-exoribonuclease activity;GO:0035198,miRNA binding;GO:0034046,poly(G) binding;GO:0008266,poly(U) RNA binding;GO:0004654,polyribonucleotide nucleotidyltransferase activity	GO:0035458,cellular response to interferon-beta;GO:0034599,cellular response to oxidative stress;GO:0097421,liver regeneration;GO:0000958,mitochondrial mRNA catabolic process;GO:0097222,mitochondrial mRNA polyadenylation;GO:0000965,mitochondrial RNA 3'-end processing;GO:0000964,mitochondrial RNA 5'-end processing;GO:0000957,mitochondrial RNA catabolic process;GO:0000963,mitochondrial RNA processi…	rno:360992,path:rno03018,RNA degradation
M0R776_RAT	M0R776	Mrps36	Mitochondrial ribosomal protein S36	93.3	87.6	96.9	122.2	136	145.5	92.6	134.567	92.6	134.567	1.4532	0.004507	1
RS15_RAT	P62845	Rps15	40S ribosomal protein S15	162.3	157.9	87.5	164.1	186.4	241.8	135.9	197.433	135.9	197.433	1.45278	0.139921	0	GO:0022627,cytosolic small ribosomal subunit;GO:0005654,nucleoplasm;GO:0045202,synapse	GO:0003723,RNA binding;GO:0003735,structural constituent of ribosome	GO:0097421,liver regeneration;GO:0000028,ribosomal small subunit assembly;GO:0006412,translation	rno:29285,path:rno03010,Ribosome
RT07_RAT	Q5I0K8	Mrps7	28S ribosomal protein S7, mitochondrial	125.3	106.1	128.3	176.3	159.1	187	119.9	174.133	119.9	174.133	1.45232	0.007128	1	GO:0005763,mitochondrial small ribosomal subunit	GO:0003729,mRNA binding;GO:0019843,rRNA binding;GO:0003735,structural constituent of ribosome	GO:0032543,mitochondrial translation;GO:0000028,ribosomal small subunit assembly;GO:0006412,translation	rno:113958,path:rno03010,Ribosome
F1M9C9_RAT	F1M9C9	Hars2	Histidyl-tRNA synthetase 2, mitochondrial	122.8	102.2	123.7	168.2	164.4	173.8	116.233	168.8	116.233	168.8	1.45225	0.002219	1	GO:0005737,cytoplasm;GO:0005829,cytosol;GO:0005739,mitochondrion	GO:0005524,ATP binding;GO:0004821,histidine-tRNA ligase activity;GO:0042802,identical protein binding;GO:0042803,protein homodimerization activity	GO:0006427,histidyl-tRNA aminoacylation	rno:307491,path:rno00970,Aminoacyl-tRNA biosynthesis
Q7TP77_RAT	Q7TP77	Mrpl49	Aa2-277	125.2	106.9	129.1	160.7	173.6	190	120.4	174.767	120.4	174.767	1.45155	0.007544	1	GO:0005762,mitochondrial large ribosomal subunit	GO:0003735,structural constituent of ribosome	GO:0006412,translation
GALNS_RAT	Q32KJ6	Galns	N-acetylgalactosamine-6-sulfatase	95.8	139.8	172.8	231.9	177.4	182.4	136.133	197.233	136.133	197.233	1.44883	0.096862	0	GO:0005764,lysosome	GO:0046872,metal ion binding;GO:0043890,N-acetylgalactosamine-6-sulfatase activity		rno:292073,path:rno00531,Glycosaminoglycan degradation;rno:292073,path:rno01100,Metabolic pathways;rno:292073,path:rno04142,Lysosome
M0RAD5_RAT	M0RAD5	Clpp	ATP-dependent Clp protease proteolytic subunit	86.2	80.6	96.7	113.7	130.2	137.8	87.8333	127.233	87.8333	127.233	1.44858	0.009914	1	GO:0009368,endopeptidase Clp complex;GO:0005759,mitochondrial matrix;GO:0005739,mitochondrion	GO:0004176,ATP-dependent peptidase activity;GO:0051117,ATPase binding;GO:0042802,identical protein binding;GO:0004252,serine-type endopeptidase activity	GO:0051260,protein homooligomerization;GO:0006515,protein quality control for misfolded or incompletely synthesized proteins
B2RZ79_RAT	B2RZ79	Iscu	Iron-sulfur cluster assembly enzyme	113.1	107.6	130.7	170.1	158.9	179.8	117.133	169.6	117.133	169.6	1.44792	0.004709	1	GO:0005737,cytoplasm;GO:0005829,cytosol;GO:0005759,mitochondrial matrix	GO:0051537,2 iron, 2 sulfur cluster binding;GO:0051539,4 iron, 4 sulfur cluster binding;GO:0008198,ferrous iron binding;GO:0032947,protein-containing complex scaffold activity	GO:0006879,cellular iron ion homeostasis;GO:0016226,iron-sulfur cluster assembly
F7FDM3_RAT	F7FDM3	Mtif2	Mitochondrial translational initiation factor 2	119.6	108	118.3	169.7	160.1	171	115.3	166.933	115.3	166.933	1.44782	0.000507	1	GO:0005739,mitochondrion;GO:0005654,nucleoplasm	GO:0005525,GTP binding;GO:0003924,GTPase activity;GO:0003743,translation initiation factor activity	GO:0070124,mitochondrial translational initiation;GO:0006412,translation;GO:0006413,translational initiation
D3ZXA6_RAT	D3ZXA6	Pdpr	Pyruvate dehydrogenase phosphatase regulatory subunit	129.2	113	131.2	167.3	179.2	193.6	124.467	180.033	124.467	180.033	1.44644	0.004328	1	GO:0005737,cytoplasm;GO:0005759,mitochondrial matrix;GO:0005739,mitochondrion	GO:0016491,oxidoreductase activity
LPAR1_RAT	P61794	Lpar1	Lysophosphatidic acid receptor 1	126.1	113.8	168.9	274.7	123.8	192.5	136.267	197	136.267	197	1.44569	0.26335	0	GO:0009986,cell surface;GO:0005737,cytoplasm;GO:0043198,dendritic shaft;GO:0043197,dendritic spine;GO:0030139,endocytic vesicle;GO:0005768,endosome;GO:0005887,integral component of plasma membrane;GO:0043005,neuron projection;GO:0043025,neuronal cell body;GO:0005886,plasma membrane	GO:0004930,G protein-coupled receptor activity;GO:0001965,G-protein alpha-subunit binding;GO:0035727,lysophosphatidic acid binding;GO:0070915,lysophosphatidic acid receptor activity;GO:0030165,PDZ domain binding;GO:0005543,phospholipid binding	GO:0000187,activation of MAPK activity;GO:0007202,activation of phospholipase C activity;GO:0007193,adenylate cyclase-inhibiting G protein-coupled receptor signaling pathway;GO:0032060,bleb assembly;GO:0007420,brain development;GO:0060326,cell chemotaxis;GO:1904566,cellular response to 1-oleoyl-sn-glycerol 3-phosphate;GO:0071453,cellular response to oxygen levels;GO:0021549,cerebellum development…	rno:116744,path:rno04015,Rap1 signaling pathway;rno:116744,path:rno04072,Phospholipase D signaling pathway;rno:116744,path:rno04080,Neuroactive ligand-receptor interaction;rno:116744,path:rno04151,PI3K-Akt signaling pathway;rno:116744,path:rno04540,Gap junction;rno:116744,path:rno04810,Regulation of actin cytoskeleton;rno:116744,path:rno05200,Pathways in cancer
TRAP1_RAT	Q5XHZ0	Trap1	Heat shock protein 75 kDa, mitochondrial	121.3	101.7	120	155.4	160.5	179.7	114.333	165.2	114.333	165.2	1.4449	0.006405	1	GO:0005743,mitochondrial inner membrane;GO:0005758,mitochondrial intermembrane space;GO:0005759,mitochondrial matrix;GO:0005739,mitochondrion;GO:0005654,nucleoplasm	GO:0005524,ATP binding;GO:0019901,protein kinase binding;GO:0003723,RNA binding;GO:0051082,unfolded protein binding	GO:1901856,negative regulation of cellular respiration;GO:1903751,negative regulation of intrinsic apoptotic signaling pathway in response to hydrogen peroxide;GO:0006457,protein folding;GO:0009386,translational attenuation
Q6GQY2_RAT	Q6GQY2	Mcfd2	Multiple coagulation factor deficiency 2	59.4	47.4	41.2	61.2	56.7	95.8	49.3333	71.2333	49.3333	71.2333	1.44392	0.178994	0		GO:0005509,calcium ion binding
CEND_RAT	Q5FVI4	Cend1	Cell cycle exit and neuronal differentiation protein 1	61.2	61.7	68.6	135.9	68.7	71.9	63.8333	92.1667	63.8333	92.1667	1.44386	0.26754	0	GO:0016021,integral component of membrane		GO:0021686,cerebellar granular layer maturation;GO:0021702,cerebellar Purkinje cell differentiation;GO:0030182,neuron differentiation;GO:0021933,radial glia guided migration of cerebellar granule cell
A0A0H2UHM5_RAT	A0A0H2UHM5	Pdia3	Protein disulfide-isomerase	118.1	104.7	113.7	159.3	151.1	175.4	112.167	161.933	112.167	161.933	1.44369	0.003647	1	GO:0009986,cell surface;GO:0005615,extracellular space;GO:0042824,MHC class I peptide loading complex	GO:0042802,identical protein binding;GO:0015037,peptide disulfide oxidoreductase activity;GO:0003756,protein disulfide isomerase activity	GO:0045454,cell redox homeostasis;GO:0098761,cellular response to interleukin-7;GO:2001238,positive regulation of extrinsic apoptotic signaling pathway
F1LQG0_RAT	F1LQG0	Hap1	Huntingtin-associated protein 1	106.3	114.1	118	215.6	127.9	144.4	112.8	162.633	112.8	162.633	1.44179	0.140081	0	GO:0005776,autophagosome;GO:1904115,axon cytoplasm;GO:0005814,centriole;GO:0005813,centrosome;GO:0031410,cytoplasmic vesicle;GO:0016234,inclusion body		GO:0008089,anterograde axonal transport;GO:0021549,cerebellum development;GO:0021979,hypothalamus cell differentiation;GO:0048011,neurotrophin TRK receptor signaling pathway;GO:0031587,positive regulation of inositol 1,4,5-trisphosphate-sensitive calcium-release channel activity;GO:0050769,positive regulation of neurogenesis;GO:1902857,positive regulation of non-motile cilium assembly;GO:0008104,…
A0A096MKG5_RAT	A0A096MKG5	Nadk2	NAD kinase 2, mitochondrial	123.8	108.1	133.1	162	177.1	187.1	121.667	175.4	121.667	175.4	1.44164	0.00648	1	GO:0005739,mitochondrion	GO:0005524,ATP binding;GO:0003951,NAD+ kinase activity;GO:0042803,protein homodimerization activity	GO:0019674,NAD metabolic process;GO:0006741,NADP biosynthetic process
SPAST_RAT	B2RYN7	Spast	Spastin	72.4	111	127.3	184.1	143.3	120.5	103.567	149.3	103.567	149.3	1.44158	0.137977	0	GO:1904115,axon cytoplasm;GO:0005813,centrosome;GO:0005829,cytosol;GO:0005783,endoplasmic reticulum;GO:0005768,endosome;GO:0016021,integral component of membrane;GO:0005874,microtubule;GO:0030496,midbody;GO:0031965,nuclear membrane;GO:0005654,nucleoplasm;GO:0005634,nucleus;GO:0048471,perinuclear region of cytoplasm;GO:0005819,spindle	GO:0043014,alpha-tubulin binding;GO:0005524,ATP binding;GO:0016887,ATPase activity;GO:0048487,beta-tubulin binding;GO:0016853,isomerase activity;GO:0008017,microtubule binding;GO:0008568,microtubule-severing ATPase activity	GO:0008089,anterograde axonal transport;GO:0019896,axonal transport of mitochondrion;GO:0007409,axonogenesis;GO:0032506,cytokinetic process;GO:0031122,cytoplasmic microtubule organization;GO:0006888,endoplasmic reticulum to Golgi vesicle-mediated transport;GO:0010458,exit from mitosis;GO:0090148,membrane fission;GO:0008152,metabolic process;GO:0001578,microtubule bundle formation;GO:0051013,micro…
D3ZZN3_RAT	D3ZZN3	Acss1	Acetyl-coenzyme A synthetase	124.9	108.9	120.3	163.8	159.6	187	118.033	170.133	118.033	170.133	1.4414	0.005927	1	GO:0005759,mitochondrial matrix;GO:0005739,mitochondrion	GO:0003987,acetate-CoA ligase activity;GO:0016208,AMP binding;GO:0005524,ATP binding	GO:0019413,acetate biosynthetic process;GO:0019427,acetyl-CoA biosynthetic process from acetate;GO:0019542,propionate biosynthetic process	rno:296259,path:rno00010,Glycolysis / Gluconeogenesis;rno:296259,path:rno00620,Pyruvate metabolism;rno:296259,path:rno00630,Glyoxylate and dicarboxylate metabolism;rno:296259,path:rno00640,Propanoate metabolism;rno:296259,path:rno01100,Metabolic pathways;rno:296259,path:rno01200,Carbon metabolism
G3V728_RAT	G3V728	Nipsnap1	4-nitrophenylphosphatase domain and non-neuronal SNAP25-like protein homolog 1 (C. elegans), isoform CRA_b	108.9	98	127	156.6	151.7	172.9	111.3	160.4	111.3	160.4	1.44115	0.009826	1	GO:0005739,mitochondrion;GO:0097060,synaptic membrane	GO:0042165,neurotransmitter binding	GO:0019233,sensory perception of pain
A0A0G2K261_RAT	A0A0G2K261	Iars2	Isoleucyl-tRNA synthetase 2, mitochondrial	101.3	90.7	115.9	142.8	146.8	154.1	102.633	147.9	102.633	147.9	1.44105	0.00485	1	GO:0005829,cytosol;GO:0005739,mitochondrion	GO:0002161,aminoacyl-tRNA editing activity;GO:0005524,ATP binding;GO:0004822,isoleucine-tRNA ligase activity;GO:0000049,tRNA binding	GO:0006428,isoleucyl-tRNA aminoacylation;GO:0032543,mitochondrial translation
Q7TP14_RAT	Q7TP14	Chid1	Cc1-9	120.8	106.1	131.2	159.8	165.6	190.4	119.367	171.933	119.367	171.933	1.44038	0.011459	1		GO:0008061,chitin binding	GO:0005975,carbohydrate metabolic process
COQ8A_RAT	Q5BJQ0	Coq8a	Atypical kinase COQ8A, mitochondrial	89.6	80.8	96.1	113.1	135.1	135.5	88.8333	127.9	88.8333	127.9	1.43978	0.010591	1	GO:0031314,extrinsic component of mitochondrial inner membrane;GO:0016021,integral component of membrane;GO:0005739,mitochondrion	GO:0043531,ADP binding;GO:0005524,ATP binding;GO:0016301,kinase activity	GO:0016310,phosphorylation;GO:0006468,protein phosphorylation;GO:0006744,ubiquinone biosynthetic process
A0A0G2JSY3_RAT	A0A0G2JSY3	Nln	Neurolysin (Metallopeptidase M3 family), isoform CRA_a	113.2	96.3	114.9	123.5	159.2	184.3	108.133	155.667	108.133	155.667	1.43958	0.063048	0	GO:0005886,plasma membrane	GO:0046872,metal ion binding;GO:0004222,metalloendopeptidase activity;GO:0042277,peptide binding	GO:0006111,regulation of gluconeogenesis;GO:1902809,regulation of skeletal muscle fiber differentiation	rno:117041,path:rno04614,Renin-angiotensin system
D3ZUX7_RAT	D3ZUX7	Acsf3	Acyl-CoA synthetase family member 3	127.6	104.6	120.7	155.8	161	191	117.633	169.267	117.633	169.267	1.43894	0.016154	1	GO:0005739,mitochondrion	GO:0090409,malonyl-CoA synthetase activity;GO:0031957,very long-chain fatty acid-CoA ligase activity	GO:0006633,fatty acid biosynthetic process;GO:0090410,malonate catabolic process	rno:498962,path:rno00061,Fatty acid biosynthesis;rno:498962,path:rno00280,Valine, leucine and isoleucine degradation
D3ZVN7_RAT	D3ZVN7	Ppox	Protoporphyrinogen oxidase	54.7	48	55.3	87.4	67.3	72.6	52.6667	75.7667	52.6667	75.7667	1.43861	0.02318	1	GO:0031305,integral component of mitochondrial inner membrane;GO:0031304,intrinsic component of mitochondrial inner membrane;GO:0005739,mitochondrion	GO:0016491,oxidoreductase activity;GO:0004729,oxygen-dependent protoporphyrinogen oxidase activity	GO:0006783,heme biosynthetic process;GO:0006779,porphyrin-containing compound biosynthetic process;GO:0006782,protoporphyrinogen IX biosynthetic process;GO:0046501,protoporphyrinogen IX metabolic process;GO:0042493,response to drug
D3ZFY8_RAT	D3ZFY8	LOC100912618	Similar to ubiquitin-conjugating enzyme E2 variant 1	27.4	26.4	35.6	61.7	32	34.9	29.8	42.8667	29.8	42.8667	1.43848	0.257057	0	GO:0005634,nucleus	GO:0061631,ubiquitin conjugating enzyme activity	GO:0006301,postreplication repair;GO:0070534,protein K63-linked ubiquitination
COQ9_RAT	Q68FT1	Coq9	Ubiquinone biosynthesis protein COQ9, mitochondrial	128.6	106.3	129	156.7	181.5	185.2	121.3	174.467	121.3	174.467	1.43831	0.010388	1	GO:0005743,mitochondrial inner membrane	GO:0008289,lipid binding;GO:0042803,protein homodimerization activity	GO:0006120,mitochondrial electron transport, NADH to ubiquinone;GO:0006744,ubiquinone biosynthetic process
ERO1A_RAT	Q8R4A1	Ero1a	ERO1-like protein alpha	127.3	111.9	129.4	170.7	169.1	190.2	122.867	176.667	122.867	176.667	1.43787	0.003538	1	GO:0030425,dendrite;GO:0005789,endoplasmic reticulum membrane	GO:0016671,oxidoreductase activity, acting on a sulfur group of donors, disulfide as acceptor;GO:0003756,protein disulfide isomerase activity;GO:0015035,protein disulfide oxidoreductase activity	GO:0019471,4-hydroxyproline metabolic process;GO:0010260,animal organ senescence;GO:0050873,brown fat cell differentiation;GO:0045454,cell redox homeostasis;GO:0071456,cellular response to hypoxia;GO:0051085,chaperone cofactor-dependent protein refolding;GO:0030968,endoplasmic reticulum unfolded protein response;GO:0030198,extracellular matrix organization;GO:0070059,intrinsic apoptotic signaling…	rno:171562,path:rno04141,Protein processing in endoplasmic reticulum
Q4G067_RAT	Q4G067	Mrpl44	Mitochondrial ribosomal protein L44	70.1	60.4	68.8	85.4	95.6	105.5	66.4333	95.5	66.4333	95.5	1.43753	0.011358	1	GO:0005762,mitochondrial large ribosomal subunit;GO:0005634,nucleus;GO:0005886,plasma membrane	GO:0003725,double-stranded RNA binding;GO:0004525,ribonuclease III activity	GO:0070125,mitochondrial translational elongation;GO:0031054,pre-miRNA processing;GO:0031053,primary miRNA processing;GO:0030422,production of siRNA involved in RNA interference;GO:0006396,RNA processing
A0A0H2UHN2_RAT	A0A0H2UHN2	Idi1	Isopentenyl-diphosphate Delta-isomerase 1	128.3	105	123.7	123.2	177.9	211.1	119	170.733	119	170.733	1.43473	0.123667	0	GO:0005777,peroxisome	GO:0016787,hydrolase activity;GO:0004452,isopentenyl-diphosphate delta-isomerase activity	GO:0008299,isoprenoid biosynthetic process	rno:89784,path:rno00900,Terpenoid backbone biosynthesis;rno:89784,path:rno01100,Metabolic pathways
PPT1_RAT	P45479	Ppt1	Palmitoyl-protein thioesterase 1	99.8	93.2	92.9	143.2	120	146.5	95.3	136.567	95.3	136.567	1.43302	0.008788	1	GO:0030424,axon;GO:0005829,cytosol;GO:0030425,dendrite;GO:0005576,extracellular region;GO:0005615,extracellular space;GO:0005794,Golgi apparatus;GO:0005764,lysosome;GO:0045121,membrane raft;GO:0043005,neuron projection;GO:0043025,neuronal cell body;GO:0005634,nucleus;GO:0045202,synapse;GO:0008021,synaptic vesicle	GO:0008474,palmitoyl-(protein) hydrolase activity;GO:0016290,palmitoyl-CoA hydrolase activity	GO:0008344,adult locomotory behavior;GO:0008306,associative learning;GO:0007420,brain development;GO:0044257,cellular protein catabolic process;GO:0051186,cofactor metabolic process;GO:0051181,cofactor transport;GO:0007625,grooming behavior;GO:0016042,lipid catabolic process;GO:0007042,lysosomal lumen acidification;GO:0031579,membrane raft organization;GO:0043066,negative regulation of apoptotic …	rno:29411,path:rno00062,Fatty acid elongation;rno:29411,path:rno01100,Metabolic pathways;rno:29411,path:rno01212,Fatty acid metabolism;rno:29411,path:rno04142,Lysosome
A0A0G2JUE4_RAT	A0A0G2JUE4	Golga4	Golgin subfamily A member 4	25.4	25.4	26.7	50.7	29.2	31.1	25.8333	37	25.8333	37	1.43226	0.180176	0	GO:0005829,cytosol;GO:0005794,Golgi apparatus	GO:0051020,GTPase binding	GO:0043001,Golgi to plasma membrane protein transport;GO:0045773,positive regulation of axon extension
HEM6_RAT	Q3B7D0	Cpox	Oxygen-dependent coproporphyrinogen-III oxidase, mitochondrial	116.1	105.6	133.2	169	151.6	187.7	118.3	169.433	118.3	169.433	1.43223	0.017784	1	GO:0005737,cytoplasm;GO:0005829,cytosol;GO:0005743,mitochondrial inner membrane;GO:0005758,mitochondrial intermembrane space;GO:0005739,mitochondrion	GO:0004109,coproporphyrinogen oxidase activity;GO:0042802,identical protein binding;GO:0042803,protein homodimerization activity;GO:0005212,structural constituent of eye lens	GO:0006783,heme biosynthetic process;GO:0006782,protoporphyrinogen IX biosynthetic process;GO:0019353,protoporphyrinogen IX biosynthetic process from glutamate;GO:0046685,response to arsenic-containing substance;GO:0010035,response to inorganic substance;GO:0017085,response to insecticide;GO:0010039,response to iron ion;GO:0010288,response to lead ion;GO:0051597,response to methylmercury	rno:304024,path:rno00860,Porphyrin and chlorophyll metabolism;rno:304024,path:rno01100,Metabolic pathways
MCCB_RAT	Q5XIT9	Mccc2	Methylcrotonoyl-CoA carboxylase beta chain, mitochondrial	98.3	81.6	104.4	118.5	139.5	148.7	94.7667	135.567	94.7667	135.567	1.43053	0.022155	1	GO:1905202,methylcrotonoyl-CoA carboxylase complex;GO:0005759,mitochondrial matrix;GO:0005739,mitochondrion	GO:0005524,ATP binding;GO:0004485,methylcrotonoyl-CoA carboxylase activity	GO:0015936,coenzyme A metabolic process;GO:0006552,leucine catabolic process	rno:361884,path:rno00280,Valine, leucine and isoleucine degradation;rno:361884,path:rno01100,Metabolic pathways
B2GV62_RAT	B2GV62	Mrpl20	Mitochondrial ribosomal protein L20	119.3	89	119.5	146.3	154.1	168.5	109.267	156.3	109.267	156.3	1.43044	0.017448	1	GO:0005762,mitochondrial large ribosomal subunit;GO:0005761,mitochondrial ribosome	GO:0019843,rRNA binding;GO:0003735,structural constituent of ribosome	GO:0000027,ribosomal large subunit assembly;GO:0006412,translation	rno:680747,path:rno03010,Ribosome
PDIA1_RAT	P04785	P4hb	Protein disulfide-isomerase	106	95.6	101.6	153.9	129.4	150.2	101.067	144.5	101.067	144.5	1.42975	0.006099	1	GO:0005783,endoplasmic reticulum;GO:0034663,endoplasmic reticulum chaperone complex;GO:0005788,endoplasmic reticulum lumen;GO:0005793,endoplasmic reticulum-Golgi intermediate compartment;GO:0009897,external side of plasma membrane;GO:0042470,melanosome;GO:0016222,procollagen-proline 4-dioxygenase complex	GO:0019899,enzyme binding;GO:0005178,integrin binding;GO:0015037,peptide disulfide oxidoreductase activity;GO:0004656,procollagen-proline 4-dioxygenase activity;GO:0003756,protein disulfide isomerase activity;GO:0046982,protein heterodimerization activity	GO:0045454,cell redox homeostasis;GO:0071456,cellular response to hypoxia;GO:0098761,cellular response to interleukin-7;GO:0018401,peptidyl-proline hydroxylation to 4-hydroxy-L-proline;GO:0046598,positive regulation of viral entry into host cell;GO:0006457,protein folding;GO:1902175,regulation of oxidative stress-induced intrinsic apoptotic signaling pathway;GO:0034976,response to endoplasmic ret…	rno:25506,path:rno04141,Protein processing in endoplasmic reticulum
RM11_RAT	Q5XIE3	Mrpl11	39S ribosomal protein L11, mitochondrial	85.8	72.2	88.7	105	119.8	127.4	82.2333	117.4	82.2333	117.4	1.42765	0.013372	1	GO:0015934,large ribosomal subunit;GO:0005762,mitochondrial large ribosomal subunit	GO:0070180,large ribosomal subunit rRNA binding;GO:0019843,rRNA binding;GO:0003735,structural constituent of ribosome	GO:0000027,ribosomal large subunit assembly;GO:0006412,translation	rno:293666,path:rno03010,Ribosome
D4A3E8_RAT	D4A3E8	Mrps27	Mitochondrial ribosomal protein S27	96	84.2	100.9	125.8	132.5	143	93.7	133.767	93.7	133.767	1.42761	0.004718	1	GO:0005763,mitochondrial small ribosomal subunit;GO:0005739,mitochondrion	GO:0097177,mitochondrial ribosome binding;GO:0019843,rRNA binding;GO:0000049,tRNA binding	GO:0008283,cell population proliferation;GO:0070131,positive regulation of mitochondrial translation
G3V640_RAT	G3V640	Timm44	Mitochondrial import inner membrane translocase subunit TIM44	108.9	96.9	112.7	153.4	141.1	159.7	106.167	151.4	106.167	151.4	1.42606	0.003356	1	GO:0005743,mitochondrial inner membrane;GO:0005759,mitochondrial matrix	GO:0051087,chaperone binding	GO:0030150,protein import into mitochondrial matrix
D2HDH_RAT	P84850	D2hgdh	D-2-hydroxyglutarate dehydrogenase, mitochondrial	121.6	108	127.8	149.1	175.3	184.9	119.133	169.767	119.133	169.767	1.42501	0.014226	1	GO:0031234,extrinsic component of cytoplasmic side of plasma membrane;GO:0005739,mitochondrion	GO:0051990,(R)-2-hydroxyglutarate dehydrogenase activity;GO:0004458,D-lactate dehydrogenase (cytochrome) activity;GO:0071949,FAD binding	GO:0044267,cellular protein metabolic process;GO:0019516,lactate oxidation;GO:0022904,respiratory electron transport chain;GO:0032025,response to cobalt ion;GO:0010042,response to manganese ion;GO:0010043,response to zinc ion
D3ZIE9_RAT	D3ZIE9	Aldh18a1	Delta-1-pyrroline-5-carboxylate synthase	109.7	94.9	111.4	147	138.9	164.4	105.333	150.1	105.333	150.1	1.425	0.008142	1	GO:0031966,mitochondrial membrane;GO:0005739,mitochondrion	GO:0005524,ATP binding;GO:0004349,glutamate 5-kinase activity;GO:0004350,glutamate-5-semialdehyde dehydrogenase activity	GO:0055129,L-proline biosynthetic process;GO:0009266,response to temperature stimulus	rno:361755,path:rno00330,Arginine and proline metabolism;rno:361755,path:rno01100,Metabolic pathways;rno:361755,path:rno01230,Biosynthesis of amino acids
D4ABM5_RAT	D4ABM5	Mrps34	Mitochondrial ribosomal protein S34	118.9	109.7	135.1	147.4	181.2	189.4	121.233	172.667	121.233	172.667	1.42425	0.025699	1	GO:0005739,mitochondrion;GO:0005840,ribosome	GO:0003735,structural constituent of ribosome	GO:0032543,mitochondrial translation
F1LPH1_RAT	F1LPH1	Cast	Calpastatin	7.9	6.8	16.9	19.3	10.5	15.2	10.5333	15	10.5333	15	1.42405	0.335772	0	GO:0005829,cytosol;GO:0005783,endoplasmic reticulum;GO:0016020,membrane	GO:0010859,calcium-dependent cysteine-type endopeptidase inhibitor activity	GO:0097340,inhibition of cysteine-type endopeptidase activity;GO:2000675,negative regulation of type B pancreatic cell apoptotic process
GSTK1_RAT	P24473	Gstk1	Glutathione S-transferase kappa 1	106.8	91.1	114.6	145.6	143.7	155.7	104.167	148.333	104.167	148.333	1.424	0.004908	1	GO:0005759,mitochondrial matrix;GO:0005739,mitochondrion;GO:0005777,peroxisome	GO:0004602,glutathione peroxidase activity;GO:0004364,glutathione transferase activity;GO:0015035,protein disulfide oxidoreductase activity;GO:0005102,signaling receptor binding	GO:0030855,epithelial cell differentiation;GO:0006749,glutathione metabolic process	rno:297029,path:rno00480,Glutathione metabolism;rno:297029,path:rno00980,Metabolism of xenobiotics by cytochrome P450;rno:297029,path:rno00982,Drug metabolism;rno:297029,path:rno04146,Peroxisome;rno:297029,path:rno05204,Chemical carcinogenesis
A0A0G2JZH8_RAT	A0A0G2JZH8	Pdhx	Dihydrolipoamide acetyltransferase component of pyruvate dehydrogenase complex	81.5	70.4	80.1	102.2	110.8	117.2	77.3333	110.067	77.3333	110.067	1.42328	0.004199	1		GO:0016746,transferase activity, transferring acyl groups
D4A4L5_RAT	D4A4L5	Isca2	Iron-sulfur cluster assembly 2	128.8	105.8	126.3	157.6	167.6	188.3	120.3	171.167	120.3	171.167	1.42283	0.011865	1	GO:0005739,mitochondrion	GO:0051537,2 iron, 2 sulfur cluster binding;GO:0051539,4 iron, 4 sulfur cluster binding;GO:0005506,iron ion binding;GO:0005198,structural molecule activity	GO:0016226,iron-sulfur cluster assembly;GO:0051604,protein maturation;GO:0106035,protein maturation by [4Fe-4S] cluster transfer
B0BN68_RAT	B0BN68	Mrps9	Mitochondrial ribosomal protein S9	123.3	112.3	125.7	174.4	173.7	165.9	120.433	171.333	120.433	171.333	1.42264	0.000502	1	GO:0005763,mitochondrial small ribosomal subunit;GO:0005730,nucleolus	GO:0003723,RNA binding;GO:0003735,structural constituent of ribosome	GO:0000462,maturation of SSU-rRNA from tricistronic rRNA transcript (SSU-rRNA, 5.8S rRNA, LSU-rRNA);GO:0006412,translation
F7EV94_RAT	F7EV94	Bckdha	2-oxoisovalerate dehydrogenase subunit alpha	64	56.4	69.4	83.2	88.6	98.2	63.2667	90	63.2667	90	1.42255	0.009868	1		GO:0003863,3-methyl-2-oxobutanoate dehydrogenase (2-methylpropanoyl-transferring) activity;GO:0003826,alpha-ketoacid dehydrogenase activity	GO:0009083,branched-chain amino acid catabolic process
COX14_RAT	Q5XFV8	Cox14	Cytochrome c oxidase assembly protein COX14	135.1	114.5	119.1	173.4	168.3	182.7	122.9	174.8	122.9	174.8	1.4223	0.002326	1	GO:0016021,integral component of membrane;GO:0031966,mitochondrial membrane;GO:0005739,mitochondrion		GO:0033617,mitochondrial respiratory chain complex IV assembly	rno:681219,path:rno04714,Thermogenesis
A0A0G2KAM3_RAT	A0A0G2KAM3	Pdhb	Pyruvate dehydrogenase E1 component subunit beta, mitochondrial	63.6	54.4	62.5	80.2	85.6	90.8	60.1667	85.5333	60.1667	85.5333	1.42161	0.003845	1	GO:0005739,mitochondrion;GO:0005654,nucleoplasm;GO:0045254,pyruvate dehydrogenase complex	GO:0034604,pyruvate dehydrogenase (NAD+) activity	GO:0006099,tricarboxylic acid cycle
D3ZXF9_RAT	D3ZXF9	Mrpl12	Mitochondrial ribosomal protein L12	122.6	109.8	122.6	164.9	164.2	175	118.333	168.033	118.333	168.033	1.42	0.000838	1	GO:0005762,mitochondrial large ribosomal subunit	GO:0003735,structural constituent of ribosome	GO:0006390,mitochondrial transcription;GO:0045893,positive regulation of transcription, DNA-templated;GO:0006412,translation	rno:303746,path:rno03010,Ribosome
D4A5G8_RAT	D4A5G8	Pdha1l1	Pyruvate dehydrogenase E1 component subunit alpha	98.6	85.6	101.4	132.1	132.3	140.7	95.2	135.033	95.2	135.033	1.41842	0.002109	1	GO:0043231,intracellular membrane-bounded organelle	GO:0004739,pyruvate dehydrogenase (acetyl-transferring) activity	GO:0006086,acetyl-CoA biosynthetic process from pyruvate
Q3B8N9_RAT	Q3B8N9	Bphl	Biphenyl hydrolase-like	12.3	10.3	11.1	16.9	14.2	16.7	11.2333	15.9333	11.2333	15.9333	1.4184	0.010846	1	GO:0005739,mitochondrion	GO:0016787,hydrolase activity
EFTU_RAT	P85834	Tufm	Elongation factor Tu, mitochondrial	126.2	105	121.4	166.1	161.2	172.5	117.533	166.6	117.533	166.6	1.41747	0.002428	1	GO:0042645,mitochondrial nucleoid;GO:0005739,mitochondrion;GO:0045202,synapse	GO:0005525,GTP binding;GO:0003924,GTPase activity;GO:0003746,translation elongation factor activity	GO:0070125,mitochondrial translational elongation;GO:0045471,response to ethanol;GO:0006414,translational elongation
D4ADA1_RAT	D4ADA1	Fibcd1	Fibrinogen C domain containing 1 (Predicted)	136.5	118	139.3	171.2	192.9	194	131.267	186.033	131.267	186.033	1.41722	0.005387	1	GO:0016021,integral component of membrane
A0A0H2UHT3_RAT	A0A0H2UHT3	Mrpl22	39S ribosomal protein L22, mitochondrial	122.6	106.2	142.2	195	160	170.3	123.667	175.1	123.667	175.1	1.4159	0.024929	1	GO:0005762,mitochondrial large ribosomal subunit	GO:0003735,structural constituent of ribosome	GO:0006412,translation
AMPL_RAT	Q68FS4	Lap3	Cytosol aminopeptidase	95.9	84.6	101.7	134.5	127.2	137.8	94.0667	133.167	94.0667	133.167	1.41566	0.002719	1	GO:0005829,cytosol;GO:0030496,midbody;GO:0005654,nucleoplasm;GO:0005802,trans-Golgi network	GO:0004177,aminopeptidase activity;GO:0030145,manganese ion binding;GO:0008235,metalloexopeptidase activity		rno:289668,path:rno00330,Arginine and proline metabolism;rno:289668,path:rno00480,Glutathione metabolism;rno:289668,path:rno01100,Metabolic pathways
THTM_RAT	P97532	Mpst	3-mercaptopyruvate sulfurtransferase	116.5	109.5	135.8	159	172.4	180.3	120.6	170.567	120.6	170.567	1.41432	0.007573	1	GO:0030054,cell junction;GO:0005737,cytoplasm;GO:0005829,cytosol;GO:0005739,mitochondrion;GO:0043005,neuron projection;GO:0045202,synapse	GO:0016784,3-mercaptopyruvate sulfurtransferase activity;GO:0042802,identical protein binding;GO:0004792,thiosulfate sulfurtransferase activity	GO:0070814,hydrogen sulfide biosynthetic process;GO:0001822,kidney development;GO:0001889,liver development;GO:0021510,spinal cord development;GO:0019346,transsulfuration	rno:192172,path:rno00270,Cysteine and methionine metabolism;rno:192172,path:rno00920,Sulfur metabolism;rno:192172,path:rno01100,Metabolic pathways;rno:192172,path:rno04122,Sulfur relay system
P5CR2_RAT	Q6AY23	Pycr2	Pyrroline-5-carboxylate reductase 2	131.4	112.6	121.2	174.2	163.3	179	121.733	172.167	121.733	172.167	1.41429	0.002128	1	GO:0005739,mitochondrion	GO:0004735,pyrroline-5-carboxylate reductase activity	GO:0034599,cellular response to oxidative stress;GO:0055129,L-proline biosynthetic process;GO:0006561,proline biosynthetic process	rno:364064,path:rno00330,Arginine and proline metabolism;rno:364064,path:rno01100,Metabolic pathways;rno:364064,path:rno01230,Biosynthesis of amino acids
HSDL2_RAT	Q4V8F9	Hsdl2	Hydroxysteroid dehydrogenase-like protein 2	111.9	93.5	104.4	155.6	133.6	148.7	103.267	145.967	103.267	145.967	1.41349	0.007095	1	GO:0005739,mitochondrion;GO:0005777,peroxisome	GO:0016491,oxidoreductase activity
B0BMW2_RAT	B0BMW2	Hsd17b10	3-hydroxyacyl-CoA dehydrogenase type-2	128.9	110.4	128.4	154.4	171.3	193.9	122.567	173.2	122.567	173.2	1.41311	0.017438	1	GO:0030678,mitochondrial ribonuclease P complex	GO:0003857,3-hydroxyacyl-CoA dehydrogenase activity;GO:0030283,testosterone dehydrogenase [NAD(P)] activity;GO:0000049,tRNA binding	GO:1990180,mitochondrial tRNA 3'-end processing;GO:0097745,mitochondrial tRNA 5'-end processing;GO:0070901,mitochondrial tRNA methylation;GO:0007005,mitochondrion organization;GO:0051289,protein homotetramerization	rno:63864,path:rno00280,Valine, leucine and isoleucine degradation;rno:63864,path:rno01100,Metabolic pathways;rno:63864,path:rno05010,Alzheimer disease
FHIT_RAT	Q9JIX3	Fhit	Bis(5'-adenosyl)-triphosphatase	115.8	122.1	133.1	149.8	169.6	204.7	123.667	174.7	123.667	174.7	1.41267	0.038689	1	GO:0005829,cytosol;GO:0005634,nucleus;GO:0005886,plasma membrane	GO:0047710,bis(5'-adenosyl)-triphosphatase activity;GO:0016151,nickel cation binding;GO:0000166,nucleotide binding	GO:0015964,diadenosine triphosphate catabolic process;GO:0072332,intrinsic apoptotic signaling pathway by p53 class mediator;GO:0032435,negative regulation of proteasomal ubiquitin-dependent protein catabolic process;GO:0006163,purine nucleotide metabolic process	rno:60398,path:rno00230,Purine metabolism;rno:60398,path:rno05222,Small cell lung cancer;rno:60398,path:rno05223,Non-small cell lung cancer
AN34A_RAT	Q5BJT1	Ankrd34a	Ankyrin repeat domain-containing protein 34A	117.6	140.7	156.2	240.2	187.1	158.2	138.167	195.167	138.167	195.167	1.41254	0.097898	0
D4A520_RAT	D4A520	Pptc7	PTC7 protein phosphatase homolog	124.2	113.5	122.3	160.8	167.4	180	120	169.4	120	169.4	1.41167	0.001632	1	GO:0005739,mitochondrion	GO:0003824,catalytic activity
B2GUZ6_RAT	B2GUZ6	Rtn4ip1	Reticulon 4-interacting protein 1	102	81.7	108.6	119.5	140	153.1	97.4333	137.533	97.4333	137.533	1.41156	0.034211	1	GO:0005741,mitochondrial outer membrane;GO:0005739,mitochondrion	GO:0016491,oxidoreductase activity;GO:0008270,zinc ion binding
D4A4W6_RAT	D4A4W6	Slirp	RCG20695, isoform CRA_b	125.7	102.9	127.3	162	165.2	175.1	118.633	167.433	118.633	167.433	1.41135	0.005197	1	GO:0005739,mitochondrion;GO:1990904,ribonucleoprotein complex	GO:0003723,RNA binding	GO:0070584,mitochondrion morphogenesis;GO:0000961,negative regulation of mitochondrial RNA catabolic process
M0RDK9_RAT	M0RDK9	Acad8	Acyl-CoA dehydrogenase family, member 8	125.4	109.2	125.9	150.7	173.3	184.6	120.167	169.533	120.167	169.533	1.41082	0.012256	1		GO:0003995,acyl-CoA dehydrogenase activity;GO:0050660,flavin adenine dinucleotide binding
NNRE_RAT	B0BNM1	Naxe	NAD(P)H-hydrate epimerase	95.6	94.8	111.9	125.1	145.2	156.1	100.767	142.133	100.767	142.133	1.41052	0.017792	1	GO:0044297,cell body;GO:0005929,cilium;GO:0005829,cytosol;GO:0005615,extracellular space;GO:0005739,mitochondrion;GO:0005654,nucleoplasm	GO:0046872,metal ion binding;GO:0052856,NADHX epimerase activity;GO:0052857,NADPHX epimerase activity;GO:0000166,nucleotide binding;GO:0042803,protein homodimerization activity	GO:0046496,nicotinamide nucleotide metabolic process;GO:0051289,protein homotetramerization
B2RZD0_RAT	B2RZD0	Mrpl57	Mitochondrial ribosomal protein 63	124	106	122.3	162.5	160.1	174.2	117.433	165.6	117.433	165.6	1.41016	0.002601	1	GO:0005761,mitochondrial ribosome
D3ZS75_RAT	D3ZS75	Ndufc1	NADH:ubiquinone oxidoreductase subunit C1	139.6	107.7	122.8	202.9	162.8	155.4	123.367	173.7	123.367	173.7	1.408	0.044408	1	GO:0005747,mitochondrial respiratory chain complex I		GO:0032981,mitochondrial respiratory chain complex I assembly	rno:689938,path:rno00190,Oxidative phosphorylation;rno:689938,path:rno01100,Metabolic pathways;rno:689938,path:rno04714,Thermogenesis;rno:689938,path:rno04723,Retrograde endocannabinoid signaling;rno:689938,path:rno04932,Non-alcoholic fatty liver disease (NAFLD);rno:689938,path:rno05010,Alzheimer disease;rno:689938,path:rno05012,Parkinson disease;rno:689938,path:rno05016,Huntington disease
D3ZFQ3_RAT	D3ZFQ3	Nubpl	Nucleotide-binding protein-like	50.8	45.8	50.6	69.1	66.1	72	49.0667	69.0667	49.0667	69.0667	1.40761	0.001064	1	GO:0005739,mitochondrion;GO:0005886,plasma membrane	GO:0051539,4 iron, 4 sulfur cluster binding;GO:0005524,ATP binding	GO:0016226,iron-sulfur cluster assembly;GO:0032981,mitochondrial respiratory chain complex I assembly;GO:0070584,mitochondrion morphogenesis
NUCB1_RAT	Q63083	Nucb1	Nucleobindin-1	117.9	116.2	121.7	157.1	160.8	182.9	118.6	166.933	118.6	166.933	1.40753	0.004175	1	GO:0005801,cis-Golgi network;GO:0005737,cytoplasm;GO:0005769,early endosome;GO:0005793,endoplasmic reticulum-Golgi intermediate compartment;GO:0005576,extracellular region;GO:0005615,extracellular space;GO:0090498,extrinsic component of Golgi membrane;GO:0005794,Golgi apparatus;GO:0032580,Golgi cisterna membrane;GO:0005798,Golgi-associated vesicle;GO:0098547,lumenal side of Golgi membrane;GO:0005…	GO:0005509,calcium ion binding;GO:0003677,DNA binding;GO:0001965,G-protein alpha-subunit binding	GO:1903533,regulation of protein targeting;GO:0072718,response to cisplatin
A0A0A0MY09_RAT	A0A0A0MY09	Hsp90b1	Endoplasmin	114.1	101.3	108	155.5	139.3	160	107.8	151.6	107.8	151.6	1.40631	0.003867	1	GO:0005829,cytosol;GO:0034663,endoplasmic reticulum chaperone complex;GO:0005788,endoplasmic reticulum lumen;GO:0005789,endoplasmic reticulum membrane;GO:0030496,midbody;GO:0048471,perinuclear region of cytoplasm;GO:0005886,plasma membrane	GO:0005524,ATP binding;GO:0050750,low-density lipoprotein particle receptor binding;GO:0019903,protein phosphatase binding;GO:0003723,RNA binding;GO:0051082,unfolded protein binding	GO:0031247,actin rod assembly;GO:0071318,cellular response to ATP;GO:0043066,negative regulation of apoptotic process;GO:0006457,protein folding;GO:0043666,regulation of phosphoprotein phosphatase activity;GO:0001666,response to hypoxia;GO:0030970,retrograde protein transport, ER to cytosol;GO:0030433,ubiquitin-dependent ERAD pathway
Q5M9H2_RAT	Q5M9H2	Acadvl	Acyl-Coenzyme A dehydrogenase, very long chain	104.1	85.9	100.3	139.8	130.7	137.7	96.7667	136.067	96.7667	136.067	1.40613	0.003149	1	GO:0005829,cytosol;GO:0031966,mitochondrial membrane;GO:0042645,mitochondrial nucleoid;GO:0005730,nucleolus	GO:0050660,flavin adenine dinucleotide binding;GO:0004466,long-chain-acyl-CoA dehydrogenase activity	GO:0030855,epithelial cell differentiation;GO:0033539,fatty acid beta-oxidation using acyl-CoA dehydrogenase;GO:0045717,negative regulation of fatty acid biosynthetic process;GO:0046322,negative regulation of fatty acid oxidation;GO:0090181,regulation of cholesterol metabolic process;GO:0009409,response to cold;GO:0001659,temperature homeostasis
M0R9I6_RAT	M0R9I6	Amt	Aminomethyltransferase	15.3	14.3	16.2	21.1	19.9	23.4	15.2667	21.4667	15.2667	21.4667	1.40611	0.005985	1	GO:0005739,mitochondrion;GO:0005654,nucleoplasm	GO:0004047,aminomethyltransferase activity;GO:0008483,transaminase activity	GO:0019464,glycine decarboxylation via glycine cleavage system
CH082_RAT	Q642A4		UPF0598 protein C8orf82 homolog	125.3	101.1	118.7	174.8	142	168.4	115.033	161.733	115.033	161.733	1.40597	0.019497	1
G3V8R1_RAT	G3V8R1	Nucb2	Nucleobindin 2, isoform CRA_b	121.4	111.5	121.5	146.9	161.9	189.2	118.133	166	118.133	166	1.40519	0.020222	1	GO:0005783,endoplasmic reticulum;GO:0005793,endoplasmic reticulum-Golgi intermediate compartment;GO:0005640,nuclear outer membrane	GO:0005509,calcium ion binding	GO:0032099,negative regulation of appetite
D3ZXF8_RAT	D3ZXF8	Mrpl43	Mitochondrial ribosomal protein L43	151.7	113.2	140.5	174.9	192	202.4	135.133	189.767	135.133	189.767	1.40429	0.017357	1	GO:0005762,mitochondrial large ribosomal subunit	GO:0003735,structural constituent of ribosome	GO:0032543,mitochondrial translation
G3V6S3_RAT	G3V6S3	Calu	Calumenin	121.6	114.8	121.7	158.7	152.8	191.3	119.367	167.6	119.367	167.6	1.40408	0.016712	1	GO:0005783,endoplasmic reticulum	GO:0005509,calcium ion binding
D3ZM09_RAT	D3ZM09	Sars2	Seryl-tRNA synthetase 2 (Predicted)	119.2	108.5	130.3	152.5	164.9	185.1	119.333	167.5	119.333	167.5	1.40363	0.013405	1	GO:0005737,cytoplasm;GO:0005739,mitochondrion	GO:0005524,ATP binding;GO:0004828,serine-tRNA ligase activity	GO:0006434,seryl-tRNA aminoacylation	rno:292759,path:rno00970,Aminoacyl-tRNA biosynthesis
SYTM_RAT	Q68FW7	Tars2	Threonine--tRNA ligase, mitochondrial	91	78.4	92.6	116.5	123.2	128	87.3333	122.567	87.3333	122.567	1.40343	0.003246	1	GO:0005737,cytoplasm;GO:0005759,mitochondrial matrix	GO:0002161,aminoacyl-tRNA editing activity;GO:0005524,ATP binding;GO:0042803,protein homodimerization activity;GO:0004829,threonine-tRNA ligase activity	GO:0006435,threonyl-tRNA aminoacylation	rno:310672,path:rno00970,Aminoacyl-tRNA biosynthesis
AASS_RAT	A2VCW9	Aass	Alpha-aminoadipic semialdehyde synthase, mitochondrial	59.2	47.6	51.8	59.5	77.4	85.5	52.8667	74.1333	52.8667	74.1333	1.40227	0.064469	0	GO:0005737,cytoplasm;GO:0005739,mitochondrion	GO:0047131,saccharopine dehydrogenase (NAD+, L-glutamate-forming) activity;GO:0047130,saccharopine dehydrogenase (NADP+, L-lysine-forming) activity;GO:0004753,saccharopine dehydrogenase activity	GO:0033512,L-lysine catabolic process to acetyl-CoA via saccharopine;GO:0019878,lysine biosynthetic process via aminoadipic acid	rno:296925,path:rno00310,Lysine degradation;rno:296925,path:rno01100,Metabolic pathways
PHB2_RAT	Q5XIH7	Phb2	Prohibitin-2	86.8	78.8	88.6	135.5	108.1	112.8	84.7333	118.8	84.7333	118.8	1.40205	0.019207	1	GO:0071944,cell periphery;GO:0009986,cell surface;GO:0005737,cytoplasm;GO:0098982,GABA-ergic synapse;GO:0098978,glutamatergic synapse;GO:0005743,mitochondrial inner membrane;GO:0005741,mitochondrial outer membrane;GO:0005739,mitochondrion;GO:0016363,nuclear matrix;GO:0005634,nucleus;GO:0014069,postsynaptic density;GO:0048786,presynaptic active zone;GO:0032991,protein-containing complex	GO:0033218,amide binding;GO:0008022,protein C-terminus binding;GO:0047485,protein N-terminus binding	GO:0071456,cellular response to hypoxia;GO:0071300,cellular response to retinoic acid;GO:0060749,mammary gland alveolus development;GO:0060744,mammary gland branching involved in thelarche;GO:0007005,mitochondrion organization;GO:0043066,negative regulation of apoptotic process;GO:0043433,negative regulation of DNA-binding transcription factor activity;GO:0033147,negative regulation of intracellu…
RM37_RAT	Q6AXT0	Mrpl37	39S ribosomal protein L37, mitochondrial	126.4	105.4	156.8	185.1	161.5	198.2	129.533	181.6	129.533	181.6	1.40196	0.047231	1	GO:0005762,mitochondrial large ribosomal subunit;GO:0005739,mitochondrion	GO:0003735,structural constituent of ribosome	GO:0006412,translation
D4A9Z6_RAT	D4A9Z6	Mrps35	Mitochondrial ribosomal protein S35	89.8	76.3	90.7	107	117.8	135.2	85.6	120	85.6	120	1.40187	0.021908	1	GO:0005763,mitochondrial small ribosomal subunit	GO:0003735,structural constituent of ribosome	GO:0032543,mitochondrial translation
A0A0G2K7L0_RAT	A0A0G2K7L0	Mrps10	28S ribosomal protein S10, mitochondrial	112.1	106.9	139.4	154.4	178	169.9	119.467	167.433	119.467	167.433	1.40151	0.017208	1	GO:0005763,mitochondrial small ribosomal subunit
A0A0G2K038_RAT	A0A0G2K038	Rexo2	Oligoribonuclease, mitochondrial	87	76.2	91	100	120.4	135.6	84.7333	118.667	84.7333	118.667	1.40047	0.039002	1	GO:0005925,focal adhesion;GO:0005739,mitochondrion;GO:0005730,nucleolus	GO:0000175,3'-5'-exoribonuclease activity;GO:0003676,nucleic acid binding
A0A0G2K121_RAT	A0A0G2K121	Mlec	Malectin	93.1	93.2	119	157.5	116	154	101.767	142.5	101.767	142.5	1.40026	0.061852	0	GO:0016021,integral component of membrane	GO:0030246,carbohydrate binding;GO:0019899,enzyme binding
D3ZM21_RAT	D3ZM21	Comtd1	Catechol-O-methyltransferase domain containing 1 (Predicted), isoform CRA_a	113	112.6	154.5	222.7	140	169.4	126.7	177.367	126.7	177.367	1.39989	0.143662	0	GO:0016021,integral component of membrane	GO:0008171,O-methyltransferase activity;GO:0008757,S-adenosylmethionine-dependent methyltransferase activity
B2RYW4_RAT	B2RYW4	Mrpl53	39S ribosomal protein L53, mitochondrial	135.6	110.4	116.5	164.2	159.9	183.3	120.833	169.133	120.833	169.133	1.39972	0.009886	1	GO:0005840,ribosome
DNJC3_RAT	Q9R0T3	Dnajc3	DnaJ homolog subfamily C member 3	79.4	73.1	81.2	110.2	99.6	117.2	77.9	109	77.9	109	1.39923	0.005397	1	GO:0005829,cytosol;GO:0005783,endoplasmic reticulum;GO:0005788,endoplasmic reticulum lumen;GO:0005790,smooth endoplasmic reticulum	GO:0051087,chaperone binding;GO:0051787,misfolded protein binding;GO:0019901,protein kinase binding;GO:0004860,protein kinase inhibitor activity;GO:0051082,unfolded protein binding	GO:0070417,cellular response to cold;GO:0043066,negative regulation of apoptotic process;GO:1903912,negative regulation of endoplasmic reticulum stress-induced eIF2 alpha phosphorylation;GO:0036494,positive regulation of translation initiation in response to endoplasmic reticulum stress;GO:0034975,protein folding in endoplasmic reticulum;GO:0051603,proteolysis involved in cellular protein catabol…	rno:63880,path:rno04141,Protein processing in endoplasmic reticulum;rno:63880,path:rno05164,Influenza A
A0A0G2JVL6_RAT	A0A0G2JVL6	Ndufa8	NADH dehydrogenase [ubiquinone] 1 alpha subcomplex subunit 8	81.2	73.1	77.4	132.3	94.2	97.7	77.2333	108.067	77.2333	108.067	1.39922	0.067469	0	GO:0005747,mitochondrial respiratory chain complex I		GO:0006120,mitochondrial electron transport, NADH to ubiquinone
D4ABY4_RAT	D4ABY4	Ube2j1	Ubiquitin-conjugating enzyme E2, J1	129.7	149.1	138.1	192.1	161.2	229.9	138.967	194.4	138.967	194.4	1.3989	0.054932	0		GO:0061631,ubiquitin conjugating enzyme activity;GO:0031625,ubiquitin protein ligase binding	GO:1904153,negative regulation of retrograde protein transport, ER to cytosol;GO:0018279,protein N-linked glycosylation via asparagine;GO:0030433,ubiquitin-dependent ERAD pathway
PPIB_RAT	P24368	Ppib	Peptidyl-prolyl cis-trans isomerase B	115.1	98.4	109.9	144.6	143.5	164.1	107.8	150.733	107.8	150.733	1.39827	0.006678	1	GO:0034663,endoplasmic reticulum chaperone complex;GO:0005788,endoplasmic reticulum lumen;GO:0042470,melanosome;GO:0005634,nucleus;GO:0048471,perinuclear region of cytoplasm;GO:0032991,protein-containing complex;GO:0005790,smooth endoplasmic reticulum	GO:0016018,cyclosporin A binding;GO:0003755,peptidyl-prolyl cis-trans isomerase activity;GO:0070063,RNA polymerase binding;GO:0051082,unfolded protein binding	GO:0060348,bone development;GO:0061077,chaperone-mediated protein folding;GO:0051169,nuclear transport;GO:0044829,positive regulation by host of viral genome replication;GO:0040018,positive regulation of multicellular organism growth;GO:0000413,protein peptidyl-prolyl isomerization;GO:0042026,protein refolding;GO:0050821,protein stabilization
SSBP_RAT	P28042	Ssbp1	Single-stranded DNA-binding protein, mitochondrial	124.5	113.8	131.6	163	170.9	183.3	123.3	172.4	123.3	172.4	1.39822	0.003336	1	GO:0042645,mitochondrial nucleoid;GO:0005739,mitochondrion;GO:0009295,nucleoid	GO:0003697,single-stranded DNA binding	GO:0006264,mitochondrial DNA replication;GO:0051096,positive regulation of helicase activity
NDUAA_RAT	Q561S0	Ndufa10	NADH dehydrogenase [ubiquinone] 1 alpha subcomplex subunit 10, mitochondrial	100.7	88.9	92.1	155.6	114.9	123.2	93.9	131.233	93.9	131.233	1.39759	0.044451	1	GO:0005737,cytoplasm;GO:0005759,mitochondrial matrix;GO:0005747,mitochondrial respiratory chain complex I;GO:0005739,mitochondrion		GO:0006120,mitochondrial electron transport, NADH to ubiquinone;GO:0032981,mitochondrial respiratory chain complex I assembly;GO:0042493,response to drug	rno:316632,path:rno00190,Oxidative phosphorylation;rno:316632,path:rno01100,Metabolic pathways;rno:316632,path:rno04714,Thermogenesis;rno:316632,path:rno04723,Retrograde endocannabinoid signaling;rno:316632,path:rno04932,Non-alcoholic fatty liver disease (NAFLD);rno:316632,path:rno05010,Alzheimer disease;rno:316632,path:rno05012,Parkinson disease;rno:316632,path:rno05016,Huntington disease;rno:67…
D3ZCW5_RAT	D3ZCW5	Alg9	Mannosyltransferase	113.5	144.1	121.7	192	156.4	181.2	126.433	176.533	126.433	176.533	1.39626	0.02295	1	GO:0005783,endoplasmic reticulum;GO:0005789,endoplasmic reticulum membrane;GO:0016021,integral component of membrane	GO:0000030,mannosyltransferase activity		rno:367083,path:rno00510,N-Glycan biosynthesis;rno:367083,path:rno01100,Metabolic pathways
D3ZPF2_RAT	D3ZPF2	Mcat	Malonyl-CoA-acyl carrier protein transacylase	125.6	112.2	133.3	155.8	173.4	188.8	123.7	172.667	123.7	172.667	1.39585	0.012515	1	GO:0005739,mitochondrion	GO:0004314,[acyl-carrier-protein] S-malonyltransferase activity	GO:0006633,fatty acid biosynthetic process	rno:315173,path:rno00061,Fatty acid biosynthesis;rno:315173,path:rno01100,Metabolic pathways;rno:315173,path:rno01212,Fatty acid metabolism
CS025_RAT	Q6AY72		UPF0449 protein C19orf25 homolog	133.9	119.4	164.2	176.5	169.7	236.3	139.167	194.167	139.167	194.167	1.39521	0.092079	0
CATL1_RAT	P07154	Ctsl	Cathepsin L1	102.1	125	138.8	181.2	157.5	171.6	121.967	170.1	121.967	170.1	1.39464	0.01939	1	GO:0005737,cytoplasm;GO:0009897,external side of plasma membrane;GO:0005615,extracellular space;GO:0005764,lysosome;GO:0005902,microvillus;GO:0043005,neuron projection;GO:0043204,perikaryon;GO:0005773,vacuole	GO:0004177,aminopeptidase activity;GO:0004197,cysteine-type endopeptidase activity;GO:0030984,kininogen binding;GO:0042277,peptide binding;GO:0044877,protein-containing complex binding	GO:0048102,autophagic cell death;GO:0007154,cell communication;GO:0009267,cellular response to starvation;GO:0046697,decidualization;GO:0008584,male gonad development;GO:0010259,multicellular organism aging;GO:0021675,nerve development;GO:0006508,proteolysis;GO:0051603,proteolysis involved in cellular protein catabolic process;GO:0051384,response to glucocorticoid;GO:0009749,response to glucose;G…	rno:25697,path:rno04140,Autophagy;rno:25697,path:rno04142,Lysosome;rno:25697,path:rno04145,Phagosome;rno:25697,path:rno04210,Apoptosis;rno:25697,path:rno04612,Antigen processing and presentation;rno:25697,path:rno05205,Proteoglycans in cancer;rno:25697,path:rno05323,Rheumatoid arthritis;rno:25697,path:rno05418,Fluid shear stress and atherosclerosis
HMGCL_RAT	P97519	Hmgcl	Hydroxymethylglutaryl-CoA lyase, mitochondrial	127.8	111.4	128.1	157.6	168.6	186	122.433	170.733	122.433	170.733	1.3945	0.008283	1	GO:0005739,mitochondrion;GO:0005777,peroxisome	GO:0031406,carboxylic acid binding;GO:0000062,fatty-acyl-CoA binding;GO:0004419,hydroxymethylglutaryl-CoA lyase activity;GO:0000287,magnesium ion binding;GO:0030145,manganese ion binding;GO:0046872,metal ion binding;GO:0042803,protein homodimerization activity;GO:0005102,signaling receptor binding	GO:0006637,acyl-CoA metabolic process;GO:0046951,ketone body biosynthetic process;GO:0006552,leucine catabolic process;GO:0006629,lipid metabolic process;GO:0001889,liver development;GO:0007005,mitochondrion organization;GO:0051262,protein tetramerization;GO:0070542,response to fatty acid;GO:0007584,response to nutrient;GO:0042594,response to starvation	rno:79238,path:rno00072,Synthesis and degradation of ketone bodies;rno:79238,path:rno00280,Valine, leucine and isoleucine degradation;rno:79238,path:rno00650,Butanoate metabolism;rno:79238,path:rno01100,Metabolic pathways;rno:79238,path:rno04146,Peroxisome
A0A0G2K999_RAT	A0A0G2K999	Sdk2	Sidekick cell adhesion molecule 2	107.8	120.2	148	246.6	138	139.5	125.333	174.7	125.333	174.7	1.39388	0.2623	0	GO:0016021,integral component of membrane;GO:0045202,synapse		GO:0060219,camera-type eye photoreceptor cell differentiation;GO:0007156,homophilic cell adhesion via plasma membrane adhesion molecules;GO:0010842,retina layer formation;GO:0007416,synapse assembly
HIBCH_RAT	Q5XIE6	Hibch	3-hydroxyisobutyryl-CoA hydrolase, mitochondrial	127.4	109.7	124.4	167.5	162.1	173.6	120.5	167.733	120.5	167.733	1.39198	0.001796	1	GO:0005739,mitochondrion	GO:0003860,3-hydroxyisobutyryl-CoA hydrolase activity	GO:0006635,fatty acid beta-oxidation;GO:0006574,valine catabolic process	rno:301384,path:rno00280,Valine, leucine and isoleucine degradation;rno:301384,path:rno00410,beta-Alanine metabolism;rno:301384,path:rno00640,Propanoate metabolism;rno:301384,path:rno01100,Metabolic pathways;rno:301384,path:rno01200,Carbon metabolism
M0RDY2_RAT	M0RDY2		Uncharacterized protein	120.7	111.6	124.5	136	174.9	185.6	118.933	165.5	118.933	165.5	1.39154	0.040141	1
A0A140UHX0_RAT	A0A140UHX0	Prkcd	Protein kinase C delta type	110.3	117.6	83	133.1	101.3	198	103.633	144.133	103.633	144.133	1.3908	0.252836	0	GO:0005911,cell-cell junction;GO:0005829,cytosol;GO:0005783,endoplasmic reticulum;GO:0016363,nuclear matrix;GO:0048471,perinuclear region of cytoplasm;GO:0005886,plasma membrane	GO:0005524,ATP binding;GO:0008047,enzyme activator activity;GO:0043560,insulin receptor substrate binding;GO:0046872,metal ion binding;GO:0019901,protein kinase binding;GO:0004697,protein kinase C activity	GO:0032147,activation of protein kinase activity;GO:0006915,apoptotic process;GO:0042100,B cell proliferation;GO:0060326,cell chemotaxis;GO:0007049,cell cycle;GO:1904385,cellular response to angiotensin;GO:0070301,cellular response to hydrogen peroxide;GO:0071447,cellular response to hydroperoxide;GO:0090398,cellular senescence;GO:0042742,defense response to bacterium;GO:0016572,histone phosphory…
E9PU11_RAT	E9PU11	Ythdf2	YTH N(6)-methyladenosine RNA-binding protein 2	135.4	177.5	105.4	236.8	198.5	146.4	139.433	193.9	139.433	193.9	1.39063	0.179506	0	GO:0005829,cytosol;GO:0005815,microtubule organizing center;GO:0005634,nucleus;GO:0000932,P-body	GO:1990247,N6-methyladenosine-containing RNA binding	GO:0061157,mRNA destabilization;GO:0001556,oocyte maturation;GO:1903679,positive regulation of cap-independent translational initiation;GO:1903538,regulation of meiotic cell cycle process involved in oocyte maturation
D3ZF13_RAT	D3ZF13	Ndufab1	Acyl carrier protein	123.3	95.8	99.8	159.1	129.7	154.6	106.3	147.8	106.3	147.8	1.3904	0.029648	1	GO:0005762,mitochondrial large ribosomal subunit;GO:0005747,mitochondrial respiratory chain complex I;GO:0005739,mitochondrion;GO:0005654,nucleoplasm	GO:0000035,acyl binding;GO:0000036,acyl carrier activity	GO:0032981,mitochondrial respiratory chain complex I assembly;GO:0009249,protein lipoylation
RT26_RAT	Q9EPJ3	Mrps26	28S ribosomal protein S26, mitochondrial	117.8	107.7	128	160.9	157.7	172.8	117.833	163.8	117.833	163.8	1.3901	0.003497	1	GO:0005763,mitochondrial small ribosomal subunit;GO:0005739,mitochondrion;GO:0005654,nucleoplasm
A0A0G2JU15_RAT	A0A0G2JU15	Ptcd3	Pentatricopeptide repeat domain 3	133.2	110.8	130.1	163.6	172.8	183.3	124.7	173.233	124.7	173.233	1.3892	0.005783	1	GO:0005829,cytosol;GO:0005739,mitochondrion;GO:0005654,nucleoplasm;GO:0005886,plasma membrane	GO:0043024,ribosomal small subunit binding;GO:0019843,rRNA binding	GO:0032543,mitochondrial translation
TXD12_RAT	Q498E0	Txndc12	Thioredoxin domain-containing protein 12	109.9	115.4	125.6	154.1	159	174.1	116.967	162.4	116.967	162.4	1.38843	0.003887	1	GO:0005783,endoplasmic reticulum;GO:0005788,endoplasmic reticulum lumen	GO:0015037,peptide disulfide oxidoreductase activity;GO:0019153,protein-disulfide reductase (glutathione) activity	GO:0045454,cell redox homeostasis;GO:0060548,negative regulation of cell death;GO:1902236,negative regulation of endoplasmic reticulum stress-induced intrinsic apoptotic signaling pathway	rno:298370,path:rno00480,Glutathione metabolism
D3ZYY0_RAT	D3ZYY0	Sdr39u1	Short chain dehydrogenase/reductase family 39U, member 1	127.6	109.5	129.8	158.7	166.1	184.6	122.3	169.8	122.3	169.8	1.38839	0.009079	1		GO:0003824,catalytic activity;GO:0050662,coenzyme binding
B0BNJ4_RAT	B0BNJ4	Ethe1	ETHE1, persulfide dioxygenase	129.1	106.9	125.4	167.5	161.2	172.9	120.467	167.2	120.467	167.2	1.38794	0.003641	1	GO:0005739,mitochondrion;GO:0005654,nucleoplasm	GO:0016788,hydrolase activity, acting on ester bonds;GO:0005506,iron ion binding;GO:0050313,sulfur dioxygenase activity	GO:0006749,glutathione metabolic process;GO:0070813,hydrogen sulfide metabolic process	rno:292710,path:rno00920,Sulfur metabolism
A0A0A0MY00_RAT	A0A0A0MY00	Acadsb	Short/branched chain-specific acyl-CoA dehydrogenase, mitochondrial	127.5	120.9	129	153.5	172.7	197.4	125.8	174.533	125.8	174.533	1.38739	0.019707	1		GO:0003995,acyl-CoA dehydrogenase activity;GO:0050660,flavin adenine dinucleotide binding
A9UMV7_RAT	A9UMV7	Uqcr11	RCG29512	154.1	123.8	130.3	187.5	181.7	196.2	136.067	188.467	136.067	188.467	1.38511	0.006635	1	GO:0016021,integral component of membrane	GO:0008121,ubiquinol-cytochrome-c reductase activity		rno:690848,path:rno00190,Oxidative phosphorylation;rno:690848,path:rno01100,Metabolic pathways;rno:690848,path:rno04260,Cardiac muscle contraction;rno:690848,path:rno04714,Thermogenesis;rno:690848,path:rno04932,Non-alcoholic fatty liver disease (NAFLD);rno:690848,path:rno05010,Alzheimer disease;rno:690848,path:rno05012,Parkinson disease;rno:690848,path:rno05016,Huntington disease
D3ZYT2_RAT	D3ZYT2	Mrps5	Mitochondrial ribosomal protein S5	89.6	77.2	92.7	112.2	115	131.8	86.5	119.667	86.5	119.667	1.38343	0.012786	1	GO:0005763,mitochondrial small ribosomal subunit	GO:0003723,RNA binding;GO:0003735,structural constituent of ribosome	GO:0006412,translation	rno:296134,path:rno03010,Ribosome
D3ZG43_RAT	D3ZG43	Ndufs3	NADH dehydrogenase (Ubiquinone) Fe-S protein 3 (Predicted), isoform CRA_c	90.6	88.1	116.9	165	114.6	129.3	98.5333	136.3	98.5333	136.3	1.38329	0.098067	0	GO:0005747,mitochondrial respiratory chain complex I;GO:0005739,mitochondrion;GO:0016604,nuclear body	GO:0008137,NADH dehydrogenase (ubiquinone) activity	GO:0030308,negative regulation of cell growth;GO:2001243,negative regulation of intrinsic apoptotic signaling pathway;GO:0072593,reactive oxygen species metabolic process	rno:295923,path:rno00190,Oxidative phosphorylation;rno:295923,path:rno01100,Metabolic pathways;rno:295923,path:rno04714,Thermogenesis;rno:295923,path:rno04723,Retrograde endocannabinoid signaling;rno:295923,path:rno04932,Non-alcoholic fatty liver disease (NAFLD);rno:295923,path:rno05010,Alzheimer disease;rno:295923,path:rno05012,Parkinson disease;rno:295923,path:rno05016,Huntington disease
F1LZW6_RAT	F1LZW6	Slc25a13	Solute carrier family 25 member 13	37.6	31.1	34.1	56.3	41.5	44.4	34.2667	47.4	34.2667	47.4	1.38327	0.055281	0	GO:0016021,integral component of membrane;GO:0005739,mitochondrion	GO:0005509,calcium ion binding;GO:0042802,identical protein binding;GO:0015183,L-aspartate transmembrane transporter activity;GO:0005313,L-glutamate transmembrane transporter activity	GO:0015810,aspartate transmembrane transport;GO:0006754,ATP biosynthetic process;GO:0015813,L-glutamate transmembrane transport;GO:0043490,malate-aspartate shuttle;GO:0006851,mitochondrial calcium ion transmembrane transport;GO:0051592,response to calcium ion
D3ZF99_RAT	D3ZF99	Mrpl55	Mitochondrial ribosomal protein L55	117.4	114.1	134.1	156.4	163.7	185.3	121.867	168.467	121.867	168.467	1.38238	0.011948	1	GO:0005762,mitochondrial large ribosomal subunit	GO:0003735,structural constituent of ribosome	GO:0006412,translation
F1LRK4_RAT	F1LRK4	Grsf1	G-rich RNA sequence-binding factor 1	131.1	114.1	122.3	157.5	172.8	177.2	122.5	169.167	122.5	169.167	1.38095	0.003794	1	GO:0042645,mitochondrial nucleoid;GO:0035770,ribonucleoprotein granule	GO:0003723,RNA binding	GO:0009952,anterior/posterior pattern specification;GO:0016331,morphogenesis of embryonic epithelium;GO:0006396,RNA processing
ERP29_RAT	P52555	Erp29	Endoplasmic reticulum resident protein 29	117.8	100.6	104.3	140.3	142.7	162.6	107.567	148.533	107.567	148.533	1.38085	0.009586	1	GO:0009986,cell surface;GO:0005783,endoplasmic reticulum;GO:0005788,endoplasmic reticulum lumen;GO:0042470,melanosome;GO:0005790,smooth endoplasmic reticulum;GO:0030133,transport vesicle	GO:0051087,chaperone binding;GO:0042803,protein homodimerization activity	GO:0000187,activation of MAPK activity;GO:0006886,intracellular protein transport;GO:0010629,negative regulation of gene expression;GO:0050709,negative regulation of protein secretion;GO:0010628,positive regulation of gene expression;GO:0006457,protein folding;GO:0009306,protein secretion;GO:1902235,regulation of endoplasmic reticulum stress-induced intrinsic apoptotic signaling pathway;GO:003497…	rno:117030,path:rno04141,Protein processing in endoplasmic reticulum
UBP30_RAT	D3ZPG5	Usp30	Ubiquitin carboxyl-terminal hydrolase 30	111.8	118.9	141.1	173.7	145.4	194.2	123.933	171.1	123.933	171.1	1.38058	0.047404	1	GO:0016021,integral component of membrane;GO:0005741,mitochondrial outer membrane	GO:0004197,cysteine-type endopeptidase activity;GO:0004843,thiol-dependent ubiquitin-specific protease activity	GO:0000422,autophagy of mitochondrion;GO:0008053,mitochondrial fusion;GO:1901525,negative regulation of mitophagy;GO:0035871,protein K11-linked deubiquitination;GO:0044313,protein K6-linked deubiquitination;GO:0006511,ubiquitin-dependent protein catabolic process	rno:304579,path:rno04137,Mitophagy
HACL1_RAT	Q8CHM7	Hacl1	2-hydroxyacyl-CoA lyase 1	120.8	132.8	166.6	207.4	174.3	198.2	140.067	193.3	140.067	193.3	1.38006	0.034462	1	GO:0005777,peroxisome	GO:0016830,carbon-carbon lyase activity;GO:0042802,identical protein binding;GO:0000287,magnesium ion binding;GO:0005102,signaling receptor binding;GO:0030976,thiamine pyrophosphate binding	GO:0001561,fatty acid alpha-oxidation;GO:0051259,protein complex oligomerization	rno:85255,path:rno04146,Peroxisome
NUDT9_RAT	Q5XIG0	Nudt9	ADP-ribose pyrophosphatase, mitochondrial	127.2	104.3	119.8	153.4	158.3	173	117.1	161.567	117.1	161.567	1.37973	0.007678	1	GO:0005739,mitochondrion	GO:0043262,adenosine-diphosphatase activity;GO:0047631,ADP-ribose diphosphatase activity	GO:0046032,ADP catabolic process;GO:0046709,IDP catabolic process	rno:305149,path:rno00230,Purine metabolism
D3ZR79_RAT	D3ZR79	Tmem245	Transmembrane protein 245	131.9	124.2	143.9	226.8	156.8	167.9	133.333	183.833	133.333	183.833	1.37875	0.087841	0	GO:0016021,integral component of membrane
D3ZA85_RAT	D3ZA85	Nfu1	Histone cell cycle regulation defective interacting protein 5 (Predicted), isoform CRA_a	86.5	78	82.4	103.1	112.4	124.6	82.3	113.367	82.3	113.367	1.37748	0.009715	1	GO:0005829,cytosol;GO:0005739,mitochondrion;GO:0005654,nucleoplasm	GO:0051539,4 iron, 4 sulfur cluster binding;GO:0005506,iron ion binding	GO:0016226,iron-sulfur cluster assembly;GO:0097428,protein maturation by iron-sulfur cluster transfer
M0R4S2_RAT	M0R4S2	Apod	Apolipoprotein D	90.6	79.9	75.9	135.9	102.2	101.3	82.1333	113.133	82.1333	113.133	1.37743	0.06395	0	GO:0005615,extracellular space;GO:0048471,perinuclear region of cytoplasm	GO:0015485,cholesterol binding	GO:0007568,aging;GO:0006006,glucose metabolic process;GO:0006629,lipid metabolic process;GO:0006869,lipid transport;GO:1900016,negative regulation of cytokine production involved in inflammatory response;GO:0051895,negative regulation of focal adhesion assembly;GO:0060588,negative regulation of lipoprotein lipid oxidation;GO:0071638,negative regulation of monocyte chemotactic protein-1 production…
D3ZZX9_RAT	D3ZZX9	Sfxn4	Sideroflexin 4	9.7	11.5	15.7	17.3	17.9	15.6	12.3	16.9333	12.3	16.9333	1.37669	0.071951	0	GO:0043231,intracellular membrane-bounded organelle;GO:0016020,membrane	GO:0015075,ion transmembrane transporter activity
TRY1_RAT	P00762	Prss1	Anionic trypsin-1	116.8	86.9	101	238	92	89.4	101.567	139.8	101.567	139.8	1.37644	0.485941	0	GO:0005615,extracellular space	GO:0046872,metal ion binding;GO:0004252,serine-type endopeptidase activity	GO:0007586,digestion;GO:0006508,proteolysis;GO:0031000,response to caffeine;GO:0035094,response to nicotine;GO:0007584,response to nutrient;GO:0010033,response to organic substance	rno:24691,path:rno04080,Neuroactive ligand-receptor interaction;rno:24691,path:rno04972,Pancreatic secretion;rno:24691,path:rno04974,Protein digestion and absorption;rno:24691,path:rno05164,Influenza A
GLSL_RAT	P28492	Gls2	Glutaminase liver isoform, mitochondrial	129.1	107.8	123.6	156.1	154.9	184.9	120.167	165.3	120.167	165.3	1.37559	0.018191	1	GO:0005759,mitochondrial matrix	GO:0004359,glutaminase activity	GO:0006537,glutamate biosynthetic process;GO:0006543,glutamine catabolic process	rno:192268,path:rno00220,Arginine biosynthesis;rno:192268,path:rno00250,Alanine, aspartate and glutamate metabolism;rno:192268,path:rno00471,D-Glutamine and D-glutamate metabolism;rno:192268,path:rno01100,Metabolic pathways;rno:192268,path:rno04724,Glutamatergic synapse;rno:192268,path:rno04727,GABAergic synapse;rno:192268,path:rno04964,Proximal tubule bicarbonate reclamation;rno:192268,path:rno0…
ARSB_RAT	P50430	Arsb	Arylsulfatase B	113.8	110	125.2	156.4	149.2	174.4	116.333	160	116.333	160	1.37536	0.007621	1	GO:0009986,cell surface;GO:0005794,Golgi apparatus;GO:0005764,lysosome;GO:0005739,mitochondrion;GO:0005791,rough endoplasmic reticulum	GO:0004065,arylsulfatase activity;GO:0046872,metal ion binding;GO:0003943,N-acetylgalactosamine-4-sulfatase activity;GO:0008484,sulfuric ester hydrolase activity	GO:0006914,autophagy;GO:0007417,central nervous system development;GO:0061580,colon epithelial cell migration;GO:0010976,positive regulation of neuron projection development;GO:0010632,regulation of epithelial cell migration;GO:0043627,response to estrogen;GO:0051597,response to methylmercury;GO:0007584,response to nutrient;GO:0009268,response to pH	rno:25227,path:rno00531,Glycosaminoglycan degradation;rno:25227,path:rno01100,Metabolic pathways;rno:25227,path:rno04142,Lysosome
ODP2_RAT	P08461	Dlat	Dihydrolipoyllysine-residue acetyltransferase component of pyruvate dehydrogenase complex, mitochondrial	104.1	89.4	104.5	123.4	141.7	144.5	99.3333	136.533	99.3333	136.533	1.3745	0.010855	1	GO:0005759,mitochondrial matrix;GO:0005739,mitochondrion;GO:0045254,pyruvate dehydrogenase complex	GO:0004742,dihydrolipoyllysine-residue acetyltransferase activity;GO:0042802,identical protein binding;GO:0000166,nucleotide binding;GO:0034604,pyruvate dehydrogenase (NAD+) activity	GO:0006086,acetyl-CoA biosynthetic process from pyruvate;GO:0006006,glucose metabolic process;GO:0030431,sleep;GO:0006099,tricarboxylic acid cycle	rno:81654,path:rno00010,Glycolysis / Gluconeogenesis;rno:81654,path:rno00020,Citrate cycle (TCA cycle);rno:81654,path:rno00620,Pyruvate metabolism;rno:81654,path:rno01100,Metabolic pathways;rno:81654,path:rno01200,Carbon metabolism
RT31_RAT	B0BN56	Mrps31	28S ribosomal protein S31, mitochondrial	62.1	53.8	64.1	79.7	79.2	88.4	60	82.4333	60	82.4333	1.37389	0.006675	1	GO:0005763,mitochondrial small ribosomal subunit;GO:0005730,nucleolus	GO:0019904,protein domain specific binding;GO:0003735,structural constituent of ribosome
M0R6J0_RAT	M0R6J0	Mrpl39	Mitochondrial ribosomal protein L39	132.2	109	132.8	166.6	159.9	187.2	124.667	171.233	124.667	171.233	1.37353	0.014827	1	GO:0005762,mitochondrial large ribosomal subunit	GO:0000166,nucleotide binding
B5DFI9_RAT	B5DFI9	Pdk3	Pdk3 protein	123.1	111.7	128.2	159.5	167.3	171.5	121	166.1	121	166.1	1.37273	0.00169	1	GO:0005739,mitochondrion;GO:0005730,nucleolus	GO:0005524,ATP binding;GO:0004674,protein serine/threonine kinase activity;GO:0004740,pyruvate dehydrogenase (acetyl-transferring) kinase activity	GO:0071398,cellular response to fatty acid;GO:0071333,cellular response to glucose stimulus;GO:0097411,hypoxia-inducible factor-1alpha signaling pathway;GO:0018105,peptidyl-serine phosphorylation;GO:0035357,peroxisome proliferator activated receptor signaling pathway;GO:0010510,regulation of acetyl-CoA biosynthetic process from pyruvate;GO:0010906,regulation of glucose metabolic process;GO:200037…
SUV3_RAT	Q5EBA1	Supv3l1	ATP-dependent RNA helicase SUPV3L1, mitochondrial	121.5	109.8	125.2	149.2	167.7	172	118.833	162.967	118.833	162.967	1.37139	0.006265	1	GO:0045025,mitochondrial degradosome;GO:0005759,mitochondrial matrix;GO:0042645,mitochondrial nucleoid;GO:0005739,mitochondrion;GO:0005634,nucleus	GO:0034458,3'-5' RNA helicase activity;GO:0005524,ATP binding;GO:0004004,ATP-dependent RNA helicase activity;GO:0003677,DNA binding;GO:0003678,DNA helicase activity;GO:0003725,double-stranded RNA binding	GO:0070827,chromatin maintenance;GO:0032508,DNA duplex unwinding;GO:0006310,DNA recombination;GO:0000958,mitochondrial mRNA catabolic process;GO:0035946,mitochondrial mRNA surveillance;GO:0035945,mitochondrial ncRNA surveillance;GO:0000965,mitochondrial RNA 3'-end processing;GO:2000827,mitochondrial RNA surveillance;GO:0070584,mitochondrion morphogenesis;GO:0043066,negative regulation of apoptoti…
G3V628_RAT	G3V628	RGD1302996	Hypothetical protein MGC:15854	114.6	119.1	130.6	168.8	153.4	177.3	121.433	166.5	121.433	166.5	1.37112	0.005984	1
B5DEL8_RAT	B5DEL8	Ndufs5	NADH dehydrogenase (Ubiquinone) Fe-S protein 5	108.7	98	104.4	163.3	125.5	137.7	103.7	142.167	103.7	142.167	1.37094	0.029201	1	GO:0005747,mitochondrial respiratory chain complex I		GO:0032981,mitochondrial respiratory chain complex I assembly	rno:100363268,path:rno00190,Oxidative phosphorylation;rno:100363268,path:rno01100,Metabolic pathways;rno:100363268,path:rno04714,Thermogenesis;rno:100363268,path:rno04723,Retrograde endocannabinoid signaling;rno:100363268,path:rno04932,Non-alcoholic fatty liver disease (NAFLD);rno:100363268,path:rno05010,Alzheimer disease;rno:100363268,path:rno05012,Parkinson disease;rno:100363268,path:rno05016,H…
RM02_RAT	Q498T4	Mrpl2	39S ribosomal protein L2, mitochondrial	125.2	107.3	147.7	164.3	165.2	191.7	126.733	173.733	126.733	173.733	1.37086	0.033284	1	GO:0005762,mitochondrial large ribosomal subunit	GO:0003735,structural constituent of ribosome	GO:0032543,mitochondrial translation	rno:301240,path:rno03010,Ribosome
D3ZB55_RAT	D3ZB55	Coa5	Cytochrome C oxidase assembly factor 5	129.7	120.3	138.7	145.2	181.2	206.2	129.567	177.533	129.567	177.533	1.37021	0.060364	0	GO:0005739,mitochondrion		GO:0033617,mitochondrial respiratory chain complex IV assembly	rno:503252,path:rno04714,Thermogenesis
G3V7N6_RAT	G3V7N6	Mboat7l1	Membrane-bound O-acyltransferase domain-containing 7-like 1	101.7	123.3	163.9	195.3	142.7	194.8	129.633	177.6	129.633	177.6	1.37002	0.130152	0	GO:0016021,integral component of membrane			rno:103689982,path:rno00564,Glycerophospholipid metabolism
ABHDA_RAT	Q5I0K5	Abhd10	Mycophenolic acid acyl-glucuronide esterase, mitochondrial	121.8	109.9	131.6	148.5	168.9	180.1	121.1	165.833	121.1	165.833	1.36939	0.0161	1	GO:0005739,mitochondrion	GO:0102390,mycophenolic acid acyl-glucuronide esterase activity
D3ZYM7_RAT	D3ZYM7	Lyrm4	LYR motif-containing 4	116.7	117.6	134.1	177	156.5	170.9	122.8	168.133	122.8	168.133	1.36916	0.005468	1
D3ZIN7_RAT	D3ZIN7	Mrps23	Mitochondrial ribosomal protein S23	124.1	111.1	123.2	150.3	162.7	177.7	119.467	163.567	119.467	163.567	1.36914	0.007925	1	GO:0045111,intermediate filament cytoskeleton;GO:0005739,mitochondrion;GO:0031965,nuclear membrane;GO:0005840,ribosome	GO:0003735,structural constituent of ribosome	GO:0006412,translation
A0A140TAE6_RAT	A0A140TAE6	Mecr	Enoyl-[acyl-carrier-protein] reductase, mitochondrial	76.6	68.8	81.3	97	104.8	108.3	75.5667	103.367	75.5667	103.367	1.36789	0.004918	1	GO:0005739,mitochondrion	GO:0019166,trans-2-enoyl-CoA reductase (NADPH) activity	GO:0006631,fatty acid metabolic process
PYRG2_RAT	Q5U2N0	Ctps2	CTP synthase 2	120.4	111.9	115.3	139	153.4	183	115.867	158.467	115.867	158.467	1.36766	0.031949	1	GO:0097268,cytoophidium;GO:0005737,cytoplasm	GO:0005524,ATP binding;GO:0003883,CTP synthase activity;GO:0042802,identical protein binding	GO:0044210,'de novo' CTP biosynthetic process;GO:0006241,CTP biosynthetic process;GO:0006541,glutamine metabolic process;GO:0019856,pyrimidine nucleobase biosynthetic process	rno:619580,path:rno00240,Pyrimidine metabolism;rno:619580,path:rno01100,Metabolic pathways
HEXA_RAT	Q641X3	Hexa	Beta-hexosaminidase subunit alpha	121	117.7	124.8	168	151.5	177.5	121.167	165.667	121.167	165.667	1.36726	0.004815	1	GO:0005764,lysosome;GO:0016020,membrane	GO:0004563,beta-N-acetylhexosaminidase activity;GO:0102148,N-acetyl-beta-D-galactosaminidase activity	GO:0007628,adult walking behavior;GO:0005975,carbohydrate metabolic process;GO:0048667,cell morphogenesis involved in neuron differentiation;GO:0006689,ganglioside catabolic process;GO:0030203,glycosaminoglycan metabolic process;GO:0019915,lipid storage;GO:0007040,lysosome organization;GO:0042552,myelination;GO:0050885,neuromuscular process controlling balance;GO:0050884,neuromuscular process con…	rno:300757,path:rno00511,Other glycan degradation;rno:300757,path:rno00520,Amino sugar and nucleotide sugar metabolism;rno:300757,path:rno00531,Glycosaminoglycan degradation;rno:300757,path:rno00603,Glycosphingolipid biosynthesis;rno:300757,path:rno00604,Glycosphingolipid biosynthesis;rno:300757,path:rno01100,Metabolic pathways;rno:300757,path:rno04142,Lysosome
PDK1_RAT	Q63065	Pdk1	[Pyruvate dehydrogenase (acetyl-transferring)] kinase isozyme 1, mitochondrial	103	86.6	93.2	114.3	128.3	144	94.2667	128.867	94.2667	128.867	1.36704	0.024316	1	GO:0005759,mitochondrial matrix;GO:0005739,mitochondrion;GO:0045254,pyruvate dehydrogenase complex	GO:0005524,ATP binding;GO:0046982,protein heterodimerization activity;GO:0042803,protein homodimerization activity;GO:0004674,protein serine/threonine kinase activity;GO:0044877,protein-containing complex binding;GO:0004740,pyruvate dehydrogenase (acetyl-transferring) kinase activity	GO:0008283,cell population proliferation;GO:0007166,cell surface receptor signaling pathway;GO:0006006,glucose metabolic process;GO:0097411,hypoxia-inducible factor-1alpha signaling pathway;GO:0008631,intrinsic apoptotic signaling pathway in response to oxidative stress;GO:0018105,peptidyl-serine phosphorylation;GO:0006468,protein phosphorylation;GO:0010906,regulation of glucose metabolic process
CATD_RAT	P24268	Ctsd	Cathepsin D	101.3	91.3	92.3	138.6	111.7	138.9	94.9667	129.733	94.9667	129.733	1.36609	0.022039	1	GO:0005615,extracellular space;GO:0005764,lysosome;GO:0042470,melanosome	GO:0004190,aspartic-type endopeptidase activity;GO:0004175,endopeptidase activity;GO:0042277,peptide binding	GO:0030163,protein catabolic process;GO:0006508,proteolysis;GO:0031667,response to nutrient levels
D4A742_RAT	D4A742	Romo1	RCG37250, isoform CRA_a	125.5	109.7	123.9	172.4	151.4	166.7	119.7	163.5	119.7	163.5	1.36591	0.005496	1	GO:0016021,integral component of membrane;GO:0005739,mitochondrion;GO:0005744,TIM23 mitochondrial import inner membrane translocase complex		GO:0061844,antimicrobial humoral immune response mediated by antimicrobial peptide;GO:0034614,cellular response to reactive oxygen species;GO:0051715,cytolysis in other organism;GO:0050829,defense response to Gram-negative bacterium;GO:0050830,defense response to Gram-positive bacterium;GO:0008284,positive regulation of cell population proliferation;GO:2000379,positive regulation of reactive oxyg…
B1WBY7_RAT	B1WBY7	Erlin1	ER lipid raft-associated 1	105.6	120.3	139.4	170.3	141.7	186.4	121.767	166.133	121.767	166.133	1.36436	0.053135	0	GO:0005789,endoplasmic reticulum membrane;GO:0032991,protein-containing complex	GO:0015485,cholesterol binding;GO:0031625,ubiquitin protein ligase binding	GO:0045541,negative regulation of cholesterol biosynthetic process;GO:0045717,negative regulation of fatty acid biosynthetic process;GO:0032933,SREBP signaling pathway;GO:0030433,ubiquitin-dependent ERAD pathway
MSRB2_RAT	Q4FZX5	Msrb2	Methionine-R-sulfoxide reductase B2, mitochondrial	74.1	67.1	77.9	94.9	100	104	73.0333	99.6333	73.0333	99.6333	1.36422	0.002952	1	GO:0005739,mitochondrion	GO:0003779,actin binding;GO:0033745,L-methionine-(R)-S-oxide reductase activity;GO:0033743,peptide-methionine (R)-S-oxide reductase activity;GO:0008270,zinc ion binding	GO:0030041,actin filament polymerization;GO:0034599,cellular response to oxidative stress;GO:0030091,protein repair
D3ZZN4_RAT	D3ZZN4		Uncharacterized protein	97.5	99.3	100.8	138.1	131.2	136.6	99.2	135.3	99.2	135.3	1.36391	9.7e-05	1	GO:0022625,cytosolic large ribosomal subunit	GO:0003735,structural constituent of ribosome	GO:0002181,cytoplasmic translation;GO:0042273,ribosomal large subunit biogenesis
ANXA3_RAT	P14669	Anxa3	Annexin A3	132.9	105.4	119.5	149.3	152.6	185.6	119.267	162.5	119.267	162.5	1.36249	0.037019	1	GO:0030424,axon;GO:0005829,cytosol;GO:0030425,dendrite;GO:0043025,neuronal cell body;GO:0030670,phagocytic vesicle membrane;GO:0005886,plasma membrane;GO:0042581,specific granule	GO:0005509,calcium ion binding;GO:0005544,calcium-dependent phospholipid binding;GO:0048306,calcium-dependent protein binding;GO:0019834,phospholipase A2 inhibitor activity	GO:0031100,animal organ regeneration;GO:0042742,defense response to bacterium;GO:0021766,hippocampus development;GO:0007156,homophilic cell adhesion via plasma membrane adhesion molecules;GO:0043312,neutrophil degranulation;GO:0006909,phagocytosis;GO:0045766,positive regulation of angiogenesis;GO:0051054,positive regulation of DNA metabolic process;GO:0051091,positive regulation of DNA-binding tr…
A0A0G2K2M2_RAT	A0A0G2K2M2	LOC102556337	Mitochondrial fission factor	123.2	109.4	129.5	209	129.6	154.6	120.7	164.4	120.7	164.4	1.36206	0.144987	0	GO:0016021,integral component of membrane
A0A0G2K8Q8_RAT	A0A0G2K8Q8	Uqcr10	Ubiquinol-cytochrome c reductase, complex III subunit X	129.8	112.8	132.3	193.1	154.3	163	124.967	170.133	124.967	170.133	1.36143	0.027091	1	GO:0005750,mitochondrial respiratory chain complex III		GO:0009060,aerobic respiration;GO:0006122,mitochondrial electron transport, ubiquinol to cytochrome c;GO:0034551,mitochondrial respiratory chain complex III assembly
B1WC34_RAT	B1WC34	Prkcsh	Protein kinase C substrate 80K-H	128.1	115	122.6	163.1	159.1	175.6	121.9	165.933	121.9	165.933	1.36122	0.002145	1	GO:0017177,glucosidase II complex;GO:0005886,plasma membrane	GO:0005509,calcium ion binding;GO:0016301,kinase activity;GO:0003723,RNA binding	GO:0001701,in utero embryonic development;GO:0001889,liver development;GO:0006491,N-glycan processing;GO:0010977,negative regulation of neuron projection development;GO:0051291,protein heterooligomerization;GO:0072001,renal system development	rno:300445,path:rno04141,Protein processing in endoplasmic reticulum
MACOI_RAT	Q4V7D3	Maco1	Macoilin	120.9	134	131.9	204.4	143.6	178.2	128.933	175.4	128.933	175.4	1.36039	0.061879	0	GO:0030424,axon;GO:0016021,integral component of membrane;GO:0044306,neuron projection terminus;GO:0031965,nuclear membrane;GO:0030867,rough endoplasmic reticulum membrane;GO:0045202,synapse		GO:0007420,brain development;GO:0023041,neuronal signal transduction
SCYL1_RAT	Q5M9F8	Scyl1	N-terminal kinase-like protein	135.6	109	125.7	144.5	183.5	175.1	123.433	167.7	123.433	167.7	1.35863	0.035364	1	GO:0005801,cis-Golgi network;GO:0030126,COPI vesicle coat;GO:0005829,cytosol;GO:0005793,endoplasmic reticulum-Golgi intermediate compartment;GO:0005794,Golgi apparatus;GO:0005815,microtubule organizing center	GO:0005524,ATP binding;GO:0004672,protein kinase activity	GO:0006890,retrograde vesicle-mediated transport, Golgi to endoplasmic reticulum
G3V9S6_RAT	G3V9S6	Ndufa1	NADH dehydrogenase [ubiquinone] 1 alpha subcomplex subunit 1	30.9	28.4	29.1	49.9	34.2	35.9	29.4667	40	29.4667	40	1.35747	0.104331	0	GO:0016021,integral component of membrane			rno:108348144,path:rno00190,Oxidative phosphorylation;rno:108348144,path:rno01100,Metabolic pathways;rno:108348144,path:rno04714,Thermogenesis;rno:108348144,path:rno04723,Retrograde endocannabinoid signaling;rno:108348144,path:rno04932,Non-alcoholic fatty liver disease (NAFLD);rno:108348144,path:rno05010,Alzheimer disease;rno:108348144,path:rno05012,Parkinson disease;rno:108348144,path:rno05016,H…
D3ZQG0_RAT	D3ZQG0	Mrm3	Mitochondrial rRNA methyltransferase 3	87.2	70.3	77.7	103.8	105.6	109.4	78.4	106.267	78.4	106.267	1.35544	0.005699	1	GO:0005739,mitochondrion	GO:0003723,RNA binding;GO:0008173,RNA methyltransferase activity	GO:0006396,RNA processing
B1H271_RAT	B1H271	Slc25a42	Mitochondrial coenzyme A transporter SLC25A42	124.1	118.6	147.7	178.1	156	195	130.133	176.367	130.133	176.367	1.35528	0.032523	1	GO:0016021,integral component of membrane;GO:0005743,mitochondrial inner membrane	GO:0043262,adenosine-diphosphatase activity;GO:0015217,ADP transmembrane transporter activity;GO:0080122,AMP transmembrane transporter activity;GO:0005347,ATP transmembrane transporter activity;GO:0015228,coenzyme A transmembrane transporter activity
SYYM_RAT	Q5I0L3	Yars2	Tyrosine--tRNA ligase, mitochondrial	136	106.7	129.6	161.5	166.2	176.5	124.1	168.067	124.1	168.067	1.35428	0.011467	1	GO:0005829,cytosol;GO:0005759,mitochondrial matrix;GO:0005739,mitochondrion;GO:0016604,nuclear body	GO:0005524,ATP binding;GO:0042803,protein homodimerization activity;GO:0000049,tRNA binding;GO:0072545,tyrosine binding;GO:0004831,tyrosine-tRNA ligase activity	GO:0070184,mitochondrial tyrosyl-tRNA aminoacylation;GO:0043039,tRNA aminoacylation	rno:287924,path:rno00970,Aminoacyl-tRNA biosynthesis
CLYBL_RAT	Q5I0K3	Clybl	Citramalyl-CoA lyase, mitochondrial	124.8	109.6	124.7	150.3	178.3	157.6	119.7	162.067	119.7	162.067	1.35394	0.012369	1	GO:0005739,mitochondrion	GO:0047777,(3S)-citramalyl-CoA lyase activity;GO:0000287,magnesium ion binding;GO:0004474,malate synthase activity	GO:0070207,protein homotrimerization;GO:0106064,regulation of cobalamin metabolic process
NDUF5_RAT	B2GV71	Ndufaf5	Arginine-hydroxylase NDUFAF5, mitochondrial	118.4	113	132.9	151.1	169.9	172.2	121.433	164.4	121.433	164.4	1.35383	0.008617	1	GO:0031314,extrinsic component of mitochondrial inner membrane;GO:0005739,mitochondrion	GO:0008168,methyltransferase activity;GO:0016491,oxidoreductase activity	GO:0032981,mitochondrial respiratory chain complex I assembly;GO:0030961,peptidyl-arginine hydroxylation	rno:296190,path:rno04714,Thermogenesis
FMC1_RAT	Q4G012	Fmc1	Protein FMC1 homolog	119.2	128.8	134.1	146.5	160.2	210.3	127.367	172.333	127.367	172.333	1.35305	0.086445	0	GO:0005739,mitochondrion		GO:0033615,mitochondrial proton-transporting ATP synthase complex assembly;GO:0050995,negative regulation of lipid catabolic process;GO:0061469,regulation of type B pancreatic cell proliferation
D4A3V2_RAT	D4A3V2	Ndufa6	NADH dehydrogenase [ubiquinone] 1 alpha subcomplex subunit 6	101.3	92.4	102.6	149.4	123.3	128.1	98.7667	133.6	98.7667	133.6	1.35268	0.015696	1	GO:0005747,mitochondrial respiratory chain complex I		GO:0055114,oxidation-reduction process;GO:0006979,response to oxidative stress	rno:315167,path:rno00190,Oxidative phosphorylation;rno:315167,path:rno01100,Metabolic pathways;rno:315167,path:rno04714,Thermogenesis;rno:315167,path:rno04723,Retrograde endocannabinoid signaling;rno:315167,path:rno04932,Non-alcoholic fatty liver disease (NAFLD);rno:315167,path:rno05010,Alzheimer disease;rno:315167,path:rno05012,Parkinson disease;rno:315167,path:rno05016,Huntington disease
D4A5J2_RAT	D4A5J2	Nt5m	5',3'-nucleotidase, mitochondrial	118.2	120.2	126.3	147.2	163.1	182.9	121.567	164.4	121.567	164.4	1.35234	0.01564	1		GO:0008253,5'-nucleotidase activity	GO:0046079,dUMP catabolic process
F1LQ55_RAT	F1LQ55	Scp2	Non-specific lipid-transfer protein	128.1	119.2	125.5	186.6	156.7	160.5	124.267	167.933	124.267	167.933	1.35139	0.011048	1		GO:0016747,transferase activity, transferring acyl groups other than amino-acyl groups
SMS_RAT	P60042	Sst	Somatostatin	24.3	21.9	64.8	66.1	27.3	56.6	37	50	37	50	1.35135	0.513795	0	GO:0005615,extracellular space;GO:0043025,neuronal cell body	GO:0005179,hormone activity	GO:0006972,hyperosmotic response;GO:0030334,regulation of cell migration;GO:0010447,response to acidic pH;GO:0043200,response to amino acid;GO:0042493,response to drug;GO:0009408,response to heat;GO:0010243,response to organonitrogen compound;GO:0048545,response to steroid hormone	rno:24797,path:rno04024,cAMP signaling pathway;rno:24797,path:rno04080,Neuroactive ligand-receptor interaction;rno:24797,path:rno04971,Gastric acid secretion
TFAM_RAT	Q91ZW1	Tfam	Transcription factor A, mitochondrial	122.7	115.9	129.5	162	166	169.4	122.7	165.8	122.7	165.8	1.35126	0.000647	1	GO:0005829,cytosol;GO:0005759,mitochondrial matrix;GO:0042645,mitochondrial nucleoid;GO:0005739,mitochondrion;GO:0005634,nucleus;GO:0032991,protein-containing complex	GO:0003682,chromatin binding;GO:0003677,DNA binding;GO:0008301,DNA binding, bending;GO:0003700,DNA-binding transcription factor activity;GO:0031072,heat shock protein binding;GO:0001018,mitochondrial promoter sequence-specific DNA binding;GO:0043565,sequence-specific DNA binding;GO:0001223,transcription coactivator binding	GO:0033108,mitochondrial respiratory chain complex assembly;GO:0006390,mitochondrial transcription;GO:0045893,positive regulation of transcription, DNA-templated;GO:0006391,transcription initiation from mitochondrial promoter	rno:83474,path:rno04371,Apelin signaling pathway;rno:83474,path:rno05016,Huntington disease
D3ZME7_RAT	D3ZME7	Hscb	HscB mitochondrial iron-sulfur cluster co-chaperone	128.1	117.2	129.8	152.2	169.8	184.8	125.033	168.933	125.033	168.933	1.35111	0.012667	1	GO:0005737,cytoplasm;GO:0005829,cytosol;GO:0005739,mitochondrion;GO:0005634,nucleus	GO:0001671,ATPase activator activity;GO:0051087,chaperone binding;GO:0042802,identical protein binding	GO:0044571,[2Fe-2S] cluster assembly;GO:0051259,protein complex oligomerization;GO:0097428,protein maturation by iron-sulfur cluster transfer
G3V824_RAT	G3V824	Igf2r	Insulin-like growth factor 2 receptor	112.1	133	132.6	175.2	175.2	159.9	125.9	170.1	125.9	170.1	1.35107	0.00674	1	GO:0009986,cell surface;GO:0030118,clathrin coat;GO:0030136,clathrin-coated vesicle;GO:0005769,early endosome;GO:0030139,endocytic vesicle;GO:0005768,endosome;GO:0005615,extracellular space;GO:0016021,integral component of membrane;GO:0005770,late endosome;GO:0005641,nuclear envelope lumen;GO:0048471,perinuclear region of cytoplasm;GO:0005886,plasma membrane;GO:0005802,trans-Golgi network;GO:0030…	GO:0019899,enzyme binding;GO:0001965,G-protein alpha-subunit binding;GO:0042802,identical protein binding;GO:0005520,insulin-like growth factor binding;GO:0031995,insulin-like growth factor II binding;GO:0005010,insulin-like growth factor-activated receptor activity;GO:0036143,kringle domain binding;GO:0005537,mannose binding;GO:0051219,phosphoprotein binding;GO:0001972,retinoic acid binding	GO:0031100,animal organ regeneration;GO:0007186,G protein-coupled receptor signaling pathway;GO:0001889,liver development;GO:0007041,lysosomal transport;GO:0043065,positive regulation of apoptotic process;GO:0009791,post-embryonic development;GO:0006892,post-Golgi vesicle-mediated transport;GO:0015031,protein transport;GO:0042981,regulation of apoptotic process;GO:0032526,response to retinoic aci…	rno:25151,path:rno04142,Lysosome;rno:25151,path:rno04144,Endocytosis
D3ZFE9_RAT	D3ZFE9	LOC100359687	Mitochondrial ribosomal protein L1-like	87.3	74.7	85.3	100	111.6	122.3	82.4333	111.3	82.4333	111.3	1.35018	0.018587	1	GO:0022625,cytosolic large ribosomal subunit;GO:0005739,mitochondrion	GO:0003723,RNA binding;GO:0003735,structural constituent of ribosome	GO:0000470,maturation of LSU-rRNA;GO:0006412,translation	rno:100359687,path:rno03010,Ribosome
G3V7P3_RAT	G3V7P3	Mrpl3	39S ribosomal protein L3, mitochondrial	115	110.4	130	151	161.1	167.7	118.467	159.933	118.467	159.933	1.35003	0.005628	1	GO:0005762,mitochondrial large ribosomal subunit	GO:0003735,structural constituent of ribosome	GO:0006412,translation	rno:300974,path:rno03010,Ribosome
ADRO_RAT	P56522	Fdxr	NADPH:adrenodoxin oxidoreductase, mitochondrial	129.6	114.6	131.5	162.4	165.7	179	125.233	169.033	125.233	169.033	1.34975	0.00402	1	GO:0005743,mitochondrial inner membrane;GO:0005739,mitochondrion	GO:0070402,NADPH binding;GO:0015039,NADPH-adrenodoxin reductase activity;GO:0016491,oxidoreductase activity	GO:0008203,cholesterol metabolic process;GO:0070995,NADPH oxidation;GO:0006744,ubiquinone biosynthetic process
ATPO_RAT	Q06647	Atp5po	ATP synthase subunit O, mitochondrial	104.7	94.8	114.2	151.9	129.5	141.9	104.567	141.1	104.567	141.1	1.34938	0.012992	1	GO:0005753,mitochondrial proton-transporting ATP synthase complex;GO:0000276,mitochondrial proton-transporting ATP synthase complex, coupling factor F(o);GO:0005739,mitochondrion	GO:0044877,protein-containing complex binding;GO:0046933,proton-transporting ATP synthase activity, rotational mechanism;GO:0005496,steroid binding	GO:0046034,ATP metabolic process;GO:0015986,ATP synthesis coupled proton transport	rno:192241,path:rno00190,Oxidative phosphorylation;rno:192241,path:rno01100,Metabolic pathways;rno:192241,path:rno04714,Thermogenesis;rno:192241,path:rno05010,Alzheimer disease;rno:192241,path:rno05012,Parkinson disease;rno:192241,path:rno05016,Huntington disease
Q6P136_RAT	Q6P136	Hyou1	Hyou1 protein	75.9	67.6	72.1	92.8	92.9	105.2	71.8667	96.9667	71.8667	96.9667	1.34926	0.006221	1	GO:0034663,endoplasmic reticulum chaperone complex	GO:0005524,ATP binding	GO:0071456,cellular response to hypoxia;GO:0006888,endoplasmic reticulum to Golgi vesicle-mediated transport;GO:1903382,negative regulation of endoplasmic reticulum stress-induced neuron intrinsic apoptotic signaling pathway;GO:1903298,negative regulation of hypoxia-induced intrinsic apoptotic signaling pathway;GO:0034976,response to endoplasmic reticulum stress;GO:0002931,response to ischemia	rno:192235,path:rno04141,Protein processing in endoplasmic reticulum
COX5A_RAT	P11240	Cox5a	Cytochrome c oxidase subunit 5A, mitochondrial	120.5	111.6	120.6	169.7	151.5	154.3	117.567	158.5	117.567	158.5	1.34817	0.003062	1	GO:0005751,mitochondrial respiratory chain complex IV	GO:0004129,cytochrome-c oxidase activity;GO:0046872,metal ion binding	GO:0006123,mitochondrial electron transport, cytochrome c to oxygen	rno:252934,path:rno00190,Oxidative phosphorylation;rno:252934,path:rno01100,Metabolic pathways;rno:252934,path:rno04260,Cardiac muscle contraction;rno:252934,path:rno04714,Thermogenesis;rno:252934,path:rno04932,Non-alcoholic fatty liver disease (NAFLD);rno:252934,path:rno05010,Alzheimer disease;rno:252934,path:rno05012,Parkinson disease;rno:252934,path:rno05016,Huntington disease
B2GV57_RAT	B2GV57	Cars2	Cysteinyl-tRNA synthetase 2, mitochondrial	129.8	114	137.9	164.8	170.5	179	127.233	171.433	127.233	171.433	1.34739	0.005581	1	GO:0005737,cytoplasm	GO:0005524,ATP binding;GO:0004817,cysteine-tRNA ligase activity	GO:0006423,cysteinyl-tRNA aminoacylation	rno:361184,path:rno00970,Aminoacyl-tRNA biosynthesis
BIP_RAT	P06761	Hspa5	Endoplasmic reticulum chaperone BiP	93.7	87.3	88.9	135.3	108.8	119.5	89.9667	121.2	89.9667	121.2	1.34717	0.017004	1	GO:0009986,cell surface;GO:0008180,COP9 signalosome;GO:0005737,cytoplasm;GO:0005829,cytosol;GO:0005783,endoplasmic reticulum;GO:0034663,endoplasmic reticulum chaperone complex;GO:0005788,endoplasmic reticulum lumen;GO:0005793,endoplasmic reticulum-Golgi intermediate compartment;GO:0030176,integral component of endoplasmic reticulum membrane;GO:0016020,membrane;GO:0030496,midbody;GO:0005739,mitoch…	GO:0005524,ATP binding;GO:0016887,ATPase activity;GO:0042623,ATPase activity, coupled;GO:0031072,heat shock protein binding;GO:0051787,misfolded protein binding;GO:0019904,protein domain specific binding;GO:0044183,protein folding chaperone;GO:0043022,ribosome binding;GO:0031625,ubiquitin protein ligase binding;GO:0051082,unfolded protein binding	GO:0071236,cellular response to antibiotic;GO:0071277,cellular response to calcium ion;GO:0071320,cellular response to cAMP;GO:0035690,cellular response to drug;GO:0071480,cellular response to gamma radiation;GO:0042149,cellular response to glucose starvation;GO:0034605,cellular response to heat;GO:0071353,cellular response to interleukin-4;GO:0071287,cellular response to manganese ion;GO:1990090…	rno:25617,path:rno03060,Protein export;rno:25617,path:rno04141,Protein processing in endoplasmic reticulum;rno:25617,path:rno04612,Antigen processing and presentation;rno:25617,path:rno04918,Thyroid hormone synthesis;rno:25617,path:rno05020,Prion diseases
SPRY4_RAT	Q4FZT8	Spryd4	SPRY domain-containing protein 4	69.5	63.5	73.3	84.2	91.4	102.3	68.7667	92.6333	68.7667	92.6333	1.34707	0.016294	1	GO:0005634,nucleus
CR032_RAT	B1WC88		UPF0729 protein C18orf32 homolog	103.6	142.7	136.4	198.5	150.1	166.8	127.567	171.8	127.567	171.8	1.34675	0.07683	0
GHC2_RAT	Q505J6	Slc25a18	Mitochondrial glutamate carrier 2	61.5	53.6	60.4	90.3	69.1	76.9	58.5	78.7667	58.5	78.7667	1.34644	0.038381	1	GO:0016021,integral component of membrane;GO:0005743,mitochondrial inner membrane	GO:0015183,L-aspartate transmembrane transporter activity;GO:0005313,L-glutamate transmembrane transporter activity;GO:0015293,symporter activity	GO:0015810,aspartate transmembrane transport;GO:0015813,L-glutamate transmembrane transport;GO:0043490,malate-aspartate shuttle
D3ZY81_RAT	D3ZY81	Gzmn	Uncharacterized protein	133.9	99.9	137	261.5	124.3	113.4	123.6	166.4	123.6	166.4	1.34628	0.432689	0		GO:0004252,serine-type endopeptidase activity
MPPB_RAT	Q03346	Pmpcb	Mitochondrial-processing peptidase subunit beta	61.5	51.1	58.3	69.8	79.1	81.1	56.9667	76.6667	56.9667	76.6667	1.34582	0.013255	1	GO:0005743,mitochondrial inner membrane;GO:0017087,mitochondrial processing peptidase complex;GO:0005739,mitochondrion	GO:0004175,endopeptidase activity;GO:0046872,metal ion binding;GO:0004222,metalloendopeptidase activity	GO:0006627,protein processing involved in protein targeting to mitochondrion
F1MAR6_RAT	F1MAR6	Prodh1	Proline dehydrogenase	103.9	95.5	98.7	145.8	125.8	129.5	99.3667	133.7	99.3667	133.7	1.34552	0.006554	1	GO:0005739,mitochondrion	GO:0016597,amino acid binding;GO:0071949,FAD binding;GO:0004657,proline dehydrogenase activity	GO:0010133,proline catabolic process to glutamate
SYVM_RAT	Q6MG21	Vars2	Valine--tRNA ligase, mitochondrial	127.1	107.9	130	153.6	162.3	175.1	121.667	163.667	121.667	163.667	1.3452	0.010814	1	GO:0005829,cytosol;GO:0005739,mitochondrion	GO:0002161,aminoacyl-tRNA editing activity;GO:0005524,ATP binding;GO:0004832,valine-tRNA ligase activity	GO:0006438,valyl-tRNA aminoacylation	rno:309596,path:rno00970,Aminoacyl-tRNA biosynthesis
D3ZKT0_RAT	D3ZKT0	Tamm41	Phosphatidate cytidylyltransferase, mitochondrial	137.4	113.7	117.7	160.1	160.7	175.3	122.933	165.367	122.933	165.367	1.34517	0.008687	1	GO:0005743,mitochondrial inner membrane	GO:0004605,phosphatidate cytidylyltransferase activity	GO:0032049,cardiolipin biosynthetic process;GO:0016024,CDP-diacylglycerol biosynthetic process
NDUS4_RAT	Q5XIF3	Ndufs4	NADH dehydrogenase [ubiquinone] iron-sulfur protein 4, mitochondrial	118.9	103.8	127.4	164.1	138.7	168	116.7	156.933	116.7	156.933	1.34476	0.024856	1	GO:0005747,mitochondrial respiratory chain complex I	GO:0008137,NADH dehydrogenase (ubiquinone) activity	GO:0007420,brain development;GO:0019933,cAMP-mediated signaling;GO:0045333,cellular respiration;GO:0022900,electron transport chain;GO:0032981,mitochondrial respiratory chain complex I assembly;GO:0048146,positive regulation of fibroblast proliferation;GO:0072593,reactive oxygen species metabolic process;GO:0001932,regulation of protein phosphorylation;GO:0051591,response to cAMP	rno:499529,path:rno00190,Oxidative phosphorylation;rno:499529,path:rno01100,Metabolic pathways;rno:499529,path:rno04714,Thermogenesis;rno:499529,path:rno04723,Retrograde endocannabinoid signaling;rno:499529,path:rno04932,Non-alcoholic fatty liver disease (NAFLD);rno:499529,path:rno05010,Alzheimer disease;rno:499529,path:rno05012,Parkinson disease;rno:499529,path:rno05016,Huntington disease
F1LPG5_RAT	F1LPG5	Ndufb4	NADH:ubiquinone oxidoreductase subunit B4	108	99.9	118.5	179.6	127.6	131.2	108.8	146.133	108.8	146.133	1.34314	0.101327	0	GO:0016021,integral component of membrane;GO:0005739,mitochondrion	GO:0008137,NADH dehydrogenase (ubiquinone) activity		rno:288088,path:rno00190,Oxidative phosphorylation;rno:288088,path:rno01100,Metabolic pathways;rno:288088,path:rno04714,Thermogenesis;rno:288088,path:rno04723,Retrograde endocannabinoid signaling;rno:288088,path:rno04932,Non-alcoholic fatty liver disease (NAFLD);rno:288088,path:rno05010,Alzheimer disease;rno:288088,path:rno05012,Parkinson disease;rno:288088,path:rno05016,Huntington disease
D4A3M7_RAT	D4A3M7	Bsdc1	BSD domain-containing 1	98.5	132.9	195.4	250.3	173.1	149.8	142.267	191.067	142.267	191.067	1.34302	0.305394	0
B2RYD7_RAT	B2RYD7	Stt3b	RCG25591, isoform CRA_a	90.9	79.5	80.1	141.1	93.1	102.1	83.5	112.1	83.5	112.1	1.34251	0.132838	0	GO:0016021,integral component of membrane;GO:0008250,oligosaccharyltransferase complex;GO:0034998,oligosaccharyltransferase I complex	GO:0004579,dolichyl-diphosphooligosaccharide-protein glycotransferase activity	GO:0043686,co-translational protein modification;GO:0006516,glycoprotein catabolic process;GO:0043687,post-translational protein modification;GO:0018279,protein N-linked glycosylation via asparagine;GO:0006986,response to unfolded protein;GO:0030433,ubiquitin-dependent ERAD pathway	rno:363160,path:rno00510,N-Glycan biosynthesis;rno:363160,path:rno01100,Metabolic pathways;rno:363160,path:rno04141,Protein processing in endoplasmic reticulum
F1LRY5_RAT	F1LRY5	Sardh	RCG45398	118.2	109	136.6	196.6	149.4	142.4	121.267	162.8	121.267	162.8	1.3425	0.092371	0	GO:0005739,mitochondrion	GO:0016491,oxidoreductase activity
B2GUZ3_RAT	B2GUZ3	Mthfd1l	Methylenetetrahydrofolate dehydrogenase (NADP+-dependent) 1-like	100.9	82.7	94	118.3	126.3	127.8	92.5333	124.133	92.5333	124.133	1.3415	0.006487	1	GO:0005737,cytoplasm;GO:0005739,mitochondrion	GO:0005524,ATP binding;GO:0004329,formate-tetrahydrofolate ligase activity;GO:0004488,methylenetetrahydrofolate dehydrogenase (NADP+) activity	GO:0009257,10-formyltetrahydrofolate biosynthetic process;GO:0048702,embryonic neurocranium morphogenesis;GO:0048703,embryonic viscerocranium morphogenesis;GO:0001843,neural tube closure;GO:0009113,purine nucleobase biosynthetic process	rno:361472,path:rno00670,One carbon pool by folate;rno:361472,path:rno01100,Metabolic pathways
A0A0G2JSI1_RAT	A0A0G2JSI1	Aldh9a1	4-trimethylaminobutyraldehyde dehydrogenase	88.3	80	95.4	104.4	120.4	128.8	87.9	117.867	87.9	117.867	1.34092	0.023674	1		GO:0016620,oxidoreductase activity, acting on the aldehyde or oxo group of donors, NAD or NADP as acceptor		rno:64040,path:rno00010,Glycolysis / Gluconeogenesis;rno:64040,path:rno00053,Ascorbate and aldarate metabolism;rno:64040,path:rno00071,Fatty acid degradation;rno:64040,path:rno00280,Valine, leucine and isoleucine degradation;rno:64040,path:rno00310,Lysine degradation;rno:64040,path:rno00330,Arginine and proline metabolism;rno:64040,path:rno00340,Histidine metabolism;rno:64040,path:rno00380,Trypto…
RS10_RAT	P63326	Rps10	40S ribosomal protein S10	94.7	108	119	151	132.3	148	107.233	143.767	107.233	143.767	1.34069	0.015988	1	GO:0022627,cytosolic small ribosomal subunit;GO:0005730,nucleolus	GO:0003735,structural constituent of ribosome;GO:0000049,tRNA binding	GO:0000028,ribosomal small subunit assembly	rno:100363439,path:rno03010,Ribosome;rno:81773,path:rno03010,Ribosome
Q6PDU2_RAT	Q6PDU2	Mrps18a	Mitochondrial ribosomal protein S18A	126.1	113.9	128.1	168	161.5	163.9	122.7	164.467	122.7	164.467	1.3404	0.000981	1	GO:0005762,mitochondrial large ribosomal subunit;GO:0005763,mitochondrial small ribosomal subunit	GO:0070181,small ribosomal subunit rRNA binding;GO:0003735,structural constituent of ribosome	GO:0006412,translation	rno:301249,path:rno03010,Ribosome
RM24_RAT	Q66H47	Mrpl24	39S ribosomal protein L24, mitochondrial	150.4	139.4	137.6	168.7	203.9	200.1	142.467	190.9	142.467	190.9	1.33996	0.015009	1	GO:0005762,mitochondrial large ribosomal subunit;GO:0005739,mitochondrion	GO:0003735,structural constituent of ribosome	GO:0006412,translation	rno:295224,path:rno03010,Ribosome
G3V827_RAT	G3V827	Kyat1	Cysteine conjugate-beta lyase 1, isoform CRA_a	121.4	114.3	124.3	167.6	148.3	166.1	120	160.667	120	160.667	1.33889	0.004087	1	GO:0005829,cytosol;GO:0005654,nucleoplasm	GO:0047804,cysteine-S-conjugate beta-lyase activity;GO:0016212,kynurenine-oxoglutarate transaminase activity;GO:0070548,L-glutamine aminotransferase activity;GO:0030170,pyridoxal phosphate binding	GO:0009058,biosynthetic process;GO:0006575,cellular modified amino acid metabolic process;GO:0009617,response to bacterium
THEM4_RAT	Q566R0	Them4	Acyl-coenzyme A thioesterase THEM4	107.4	87.9	102.8	124.1	126.2	148.8	99.3667	133.033	99.3667	133.033	1.33881	0.026886	1	GO:0005829,cytosol;GO:0005743,mitochondrial inner membrane;GO:0005758,mitochondrial intermembrane space;GO:0005739,mitochondrion;GO:0032587,ruffle membrane	GO:0102991,myristoyl-CoA hydrolase activity;GO:0016290,palmitoyl-CoA hydrolase activity	GO:0006631,fatty acid metabolic process;GO:0043491,protein kinase B signaling;GO:1902108,regulation of mitochondrial membrane permeability involved in apoptotic process	rno:361992,path:rno00062,Fatty acid elongation;rno:361992,path:rno04151,PI3K-Akt signaling pathway
D3ZZC1_RAT	D3ZZC1	Txndc5	RCG43947	51.7	44.5	45.8	61.6	57.6	70.9	47.3333	63.3667	47.3333	63.3667	1.33873	0.023856	1	GO:0005788,endoplasmic reticulum lumen	GO:0016853,isomerase activity	GO:0043277,apoptotic cell clearance;GO:0045454,cell redox homeostasis	rno:100362805,path:rno04141,Protein processing in endoplasmic reticulum
LIAS_RAT	Q5XIH4	Lias	Lipoyl synthase, mitochondrial	123.2	109.2	119.3	146.9	157.4	166.4	117.233	156.9	117.233	156.9	1.33836	0.004809	1	GO:0005739,mitochondrion	GO:0051539,4 iron, 4 sulfur cluster binding;GO:0016992,lipoate synthase activity;GO:0046872,metal ion binding	GO:0006954,inflammatory response;GO:0009107,lipoate biosynthetic process;GO:0001843,neural tube closure;GO:0009249,protein lipoylation;GO:0032496,response to lipopolysaccharide;GO:0006979,response to oxidative stress	rno:305348,path:rno00785,Lipoic acid metabolism;rno:305348,path:rno01100,Metabolic pathways
Q6AY58_RAT	Q6AY58	Bcap31	B-cell receptor-associated protein 31	95.8	104.4	121.8	149.7	136.7	143.9	107.333	143.433	107.333	143.433	1.33634	0.013304	1	GO:0030136,clathrin-coated vesicle;GO:0005789,endoplasmic reticulum membrane;GO:0032580,Golgi cisterna membrane;GO:0005887,integral component of plasma membrane;GO:0005811,lipid droplet;GO:0005739,mitochondrion;GO:0097038,perinuclear endoplasmic reticulum;GO:0005784,Sec61 translocon complex	GO:0042288,MHC class I protein binding;GO:0044877,protein-containing complex binding	GO:0035584,calcium-mediated signaling using intracellular calcium source;GO:0006888,endoplasmic reticulum to Golgi vesicle-mediated transport;GO:0006886,intracellular protein transport;GO:0032471,negative regulation of endoplasmic reticulum calcium ion concentration;GO:0043280,positive regulation of cysteine-type endopeptidase activity involved in apoptotic process;GO:0007204,positive regulation …	rno:293852,path:rno04141,Protein processing in endoplasmic reticulum;rno:293852,path:rno05165,Human papillomavirus infection
NU5M_RAT	P11661	Mtnd5	NADH-ubiquinone oxidoreductase chain 5	119.9	116.8	132.6	173	157.8	162.3	123.1	164.367	123.1	164.367	1.33523	0.003354	1	GO:0016021,integral component of membrane;GO:0005747,mitochondrial respiratory chain complex I;GO:0043005,neuron projection	GO:0008137,NADH dehydrogenase (ubiquinone) activity	GO:0042773,ATP synthesis coupled electron transport;GO:0042542,response to hydrogen peroxide;GO:0001666,response to hypoxia;GO:0010243,response to organonitrogen compound	rno:26202,path:rno00190,Oxidative phosphorylation;rno:26202,path:rno01100,Metabolic pathways;rno:26202,path:rno04714,Thermogenesis;rno:26202,path:rno04723,Retrograde endocannabinoid signaling;rno:26202,path:rno05012,Parkinson disease
Q5XIU4_RAT	Q5XIU4	Bcap29	B-cell receptor-associated protein 29	127.7	134.2	143	252.1	123.8	164.7	134.967	180.2	134.967	180.2	1.33514	0.300802	0	GO:0005789,endoplasmic reticulum membrane;GO:0005887,integral component of plasma membrane		GO:0006888,endoplasmic reticulum to Golgi vesicle-mediated transport;GO:0006886,intracellular protein transport;GO:0070973,protein localization to endoplasmic reticulum exit site
LONM_RAT	Q924S5	Lonp1	Lon protease homolog, mitochondrial	115.3	96.2	110.6	133.7	138.9	157.3	107.367	143.3	107.367	143.3	1.33468	0.017329	1	GO:0005829,cytosol;GO:0005759,mitochondrial matrix;GO:0042645,mitochondrial nucleoid;GO:0005739,mitochondrion;GO:0005654,nucleoplasm	GO:0043531,ADP binding;GO:0005524,ATP binding;GO:0004176,ATP-dependent peptidase activity;GO:0070182,DNA polymerase binding;GO:0051880,G-quadruplex DNA binding;GO:0001018,mitochondrial promoter sequence-specific DNA binding;GO:0043565,sequence-specific DNA binding;GO:0004252,serine-type endopeptidase activity;GO:0003697,single-stranded DNA binding;GO:0003727,single-stranded RNA binding	GO:0007568,aging;GO:0034622,cellular protein-containing complex assembly;GO:0034599,cellular response to oxidative stress;GO:0051131,chaperone-mediated protein complex assembly;GO:0007005,mitochondrion organization;GO:0070407,oxidation-dependent protein catabolic process;GO:0051260,protein homooligomerization;GO:0006515,protein quality control for misfolded or incompletely synthesized proteins;GO…
D4ACJ1_RAT	D4ACJ1	LOC100363469	40S ribosomal protein S24	115.8	135.3	129.3	259.3	126.3	121.8	126.8	169.133	126.8	169.133	1.33386	0.404539	0	GO:0005840,ribosome	GO:0003735,structural constituent of ribosome	GO:0006412,translation
UCRI_RAT	P20788	Uqcrfs1	Cytochrome b-c1 complex subunit Rieske, mitochondrial	106.5	110.5	121.4	158	139.9	153.4	112.8	150.433	112.8	150.433	1.33363	0.005852	1	GO:0016021,integral component of membrane;GO:0031966,mitochondrial membrane;GO:0005750,mitochondrial respiratory chain complex III;GO:0005739,mitochondrion;GO:0045275,respiratory chain complex III	GO:0051537,2 iron, 2 sulfur cluster binding;GO:0046872,metal ion binding;GO:0044877,protein-containing complex binding;GO:0008121,ubiquinol-cytochrome-c reductase activity	GO:0006122,mitochondrial electron transport, ubiquinol to cytochrome c;GO:0046677,response to antibiotic;GO:0042493,response to drug;GO:0009725,response to hormone	rno:291103,path:rno00190,Oxidative phosphorylation;rno:291103,path:rno01100,Metabolic pathways;rno:291103,path:rno04260,Cardiac muscle contraction;rno:291103,path:rno04714,Thermogenesis;rno:291103,path:rno04932,Non-alcoholic fatty liver disease (NAFLD);rno:291103,path:rno05010,Alzheimer disease;rno:291103,path:rno05012,Parkinson disease;rno:291103,path:rno05016,Huntington disease
TCEA1_RAT	Q4KLL0	Tcea1	Transcription elongation factor A protein 1	75.4	131.2	194.4	206.6	153.5	174.6	133.667	178.233	133.667	178.233	1.33342	0.302414	0	GO:0005730,nucleolus;GO:0005669,transcription factor TFIID complex	GO:0003677,DNA binding;GO:0008270,zinc ion binding	GO:1901919,positive regulation of exoribonuclease activity;GO:0006355,regulation of transcription, DNA-templated;GO:0006351,transcription, DNA-templated
D3ZNY3_RAT	D3ZNY3	Mmaa	Metabolism of cobalamin-associated A	123	110.2	127.1	140.6	159.3	180.5	120.1	160.133	120.1	160.133	1.33333	0.033619	1		GO:0005525,GTP binding;GO:0003924,GTPase activity;GO:0042803,protein homodimerization activity
D4A604_RAT	D4A604	Pigt	Phosphatidylinositol glycan anchor biosynthesis, class T	6.6	7.3	9.5	15.5	7.8	7.9	7.8	10.4	7.8	10.4	1.33333	0.38941	0	GO:0031410,cytoplasmic vesicle;GO:0042765,GPI-anchor transamidase complex	GO:0003923,GPI-anchor transamidase activity	GO:0016255,attachment of GPI anchor to protein;GO:0051402,neuron apoptotic process;GO:0030182,neuron differentiation
GTR8_RAT	Q9JJZ1	Slc2a8	Solute carrier family 2, facilitated glucose transporter member 8	111.6	85.3	108.2	138.8	126.2	141.7	101.7	135.567	101.7	135.567	1.33301	0.023727	1	GO:0030659,cytoplasmic vesicle membrane;GO:0005887,integral component of plasma membrane;GO:0008021,synaptic vesicle	GO:0005351,carbohydrate;GO:0005536,glucose binding;GO:0005355,glucose transmembrane transporter activity	GO:0008286,insulin receptor signaling pathway;GO:0007141,male meiosis I;GO:0001666,response to hypoxia
DCMC_RAT	Q920F5	Mlycd	Malonyl-CoA decarboxylase, mitochondrial	125.2	125	134.6	171.2	167.4	174.2	128.267	170.933	128.267	170.933	1.33264	0.000333	1	GO:0005737,cytoplasm;GO:0005829,cytosol;GO:0005759,mitochondrial matrix;GO:0005739,mitochondrion;GO:0005782,peroxisomal matrix;GO:0005777,peroxisome	GO:0042802,identical protein binding;GO:0050080,malonyl-CoA decarboxylase activity;GO:0005102,signaling receptor binding	GO:0006085,acetyl-CoA biosynthetic process;GO:0006633,fatty acid biosynthetic process;GO:0019395,fatty acid oxidation;GO:2001294,malonyl-CoA catabolic process;GO:0046321,positive regulation of fatty acid oxidation;GO:0031998,regulation of fatty acid beta-oxidation;GO:0046320,regulation of fatty acid oxidation;GO:0010906,regulation of glucose metabolic process;GO:0002931,response to ischemia	rno:85239,path:rno00410,beta-Alanine metabolism;rno:85239,path:rno00640,Propanoate metabolism;rno:85239,path:rno01100,Metabolic pathways;rno:85239,path:rno04146,Peroxisome;rno:85239,path:rno04152,AMPK signaling pathway
Q63607_RAT	Q63607	Tpm1	Alpha-tropomyosin 3	114	146.1	125	267.1	125.1	120.8	128.367	171	128.367	171	1.33212	0.433189	0
B1WC59_RAT	B1WC59	Extl2	Exostoses (Multiple)-like 2, isoform CRA_a	119.4	125.6	117.7	160.8	160.9	161.3	120.9	161	120.9	161	1.33168	7.6e-05	1	GO:0005783,endoplasmic reticulum;GO:0016021,integral component of membrane	GO:0035248,alpha-1,4-N-acetylgalactosaminyltransferase activity;GO:0001888,glucuronyl-galactosyl-proteoglycan 4-alpha-N-acetylglucosaminyltransferase activity;GO:0047237,glucuronylgalactosylproteoglycan 4-beta-N-acetylgalactosaminyltransferase activity;GO:0005539,glycosaminoglycan binding;GO:0030145,manganese ion binding	GO:0006044,N-acetylglucosamine metabolic process;GO:0006486,protein glycosylation;GO:0019276,UDP-N-acetylgalactosamine metabolic process
MPC1_RAT	P63031	Mpc1	Mitochondrial pyruvate carrier 1	113.8	104.8	157.4	203.5	132.5	164.5	125.333	166.833	125.333	166.833	1.33112	0.188072	0	GO:0031305,integral component of mitochondrial inner membrane	GO:0050833,pyruvate transmembrane transporter activity	GO:1990830,cellular response to leukemia inhibitory factor;GO:0061732,mitochondrial acetyl-CoA biosynthetic process from pyruvate;GO:0006850,mitochondrial pyruvate transmembrane transport
ATP5J_RAT	P21571	Atp5pf	ATP synthase-coupling factor 6, mitochondrial	130.9	121.6	122.1	164.3	157.2	177.1	124.867	166.2	124.867	166.2	1.33102	0.003242	1	GO:0009986,cell surface;GO:0005615,extracellular space;GO:0005753,mitochondrial proton-transporting ATP synthase complex;GO:0000276,mitochondrial proton-transporting ATP synthase complex, coupling factor F(o)	GO:0016887,ATPase activity;GO:0044877,protein-containing complex binding;GO:0015078,proton transmembrane transporter activity	GO:0046034,ATP metabolic process;GO:0015986,ATP synthesis coupled proton transport;GO:1900139,negative regulation of arachidonic acid secretion;GO:0032307,negative regulation of prostaglandin secretion;GO:0045777,positive regulation of blood pressure;GO:0010460,positive regulation of heart rate;GO:0014850,response to muscle activity	rno:94271,path:rno00190,Oxidative phosphorylation;rno:94271,path:rno01100,Metabolic pathways;rno:94271,path:rno04714,Thermogenesis;rno:94271,path:rno05010,Alzheimer disease;rno:94271,path:rno05012,Parkinson disease;rno:94271,path:rno05016,Huntington disease
SYPM_RAT	Q5M7W7	Pars2	Probable proline--tRNA ligase, mitochondrial	125.9	111.9	125.2	144	167.2	171.8	121	161	121	161	1.33058	0.014742	1	GO:0005759,mitochondrial matrix;GO:0005739,mitochondrion	GO:0005524,ATP binding;GO:0004827,proline-tRNA ligase activity	GO:0006433,prolyl-tRNA aminoacylation	rno:313429,path:rno00970,Aminoacyl-tRNA biosynthesis
Q587K3_RAT	Q587K3	Tbc1d10a	Potential RabGAP	32.9	40.3	41.2	54.2	50.4	47.6	38.1333	50.7333	38.1333	50.7333	1.33042	0.017915	1	GO:0005829,cytosol;GO:0005886,plasma membrane	GO:0005096,GTPase activator activity;GO:0030165,PDZ domain binding;GO:0017137,Rab GTPase binding	GO:0097202,activation of cysteine-type endopeptidase activity;GO:0090630,activation of GTPase activity;GO:0006886,intracellular protein transport;GO:0042147,retrograde transport, endosome to Golgi
COQ3_RAT	Q63159	Coq3	Ubiquinone biosynthesis O-methyltransferase, mitochondrial	132.6	107.1	125.5	138.2	169.7	177.9	121.733	161.933	121.733	161.933	1.33023	0.048146	1	GO:0031314,extrinsic component of mitochondrial inner membrane;GO:0005739,mitochondrion	GO:0008425,2-polyprenyl-6-methoxy-1,4-benzoquinone methyltransferase activity;GO:1990886,3,4-dihydroxy-5-polyprenylbenzoic acid O-methyltransferase activity;GO:0008689,3-demethylubiquinone-9 3-O-methyltransferase activity;GO:0004395,hexaprenyldihydroxybenzoate methyltransferase activity	GO:0006071,glycerol metabolic process;GO:0032259,methylation;GO:0010795,regulation of ubiquinone biosynthetic process;GO:0006744,ubiquinone biosynthetic process	rno:29309,path:rno00130,Ubiquinone and other terpenoid-quinone biosynthesis;rno:29309,path:rno01100,Metabolic pathways
G3V734_RAT	G3V734	Decr1	2,4-dienoyl CoA reductase 1, mitochondrial, isoform CRA_a	107.8	96.5	123.6	145.6	138	152.4	109.3	145.333	109.3	145.333	1.32967	0.015444	1	GO:0005829,cytosol;GO:0005739,mitochondrion;GO:0005654,nucleoplasm	GO:0008670,2,4-dienoyl-CoA reductase (NADPH) activity;GO:0070402,NADPH binding	GO:0006635,fatty acid beta-oxidation;GO:0120162,positive regulation of cold-induced thermogenesis;GO:0051289,protein homotetramerization
RL27_RAT	P61354	Rpl27	60S ribosomal protein L27	45.9	45.2	42.6	82	45.5	50.1	44.5667	59.2	44.5667	59.2	1.32835	0.272886	0	GO:0098556,cytoplasmic side of rough endoplasmic reticulum membrane;GO:0022625,cytosolic large ribosomal subunit;GO:0005840,ribosome	GO:0003735,structural constituent of ribosome	GO:1904044,response to aldosterone;GO:0006364,rRNA processing;GO:0006412,translation	rno:64306,path:rno03010,Ribosome
EFGM_RAT	Q07803	Gfm1	Elongation factor G, mitochondrial	88.9	75.3	83.6	103.8	109.9	115.4	82.6	109.7	82.6	109.7	1.32809	0.0064	1	GO:0005739,mitochondrion	GO:0005525,GTP binding;GO:0003924,GTPase activity;GO:0003746,translation elongation factor activity	GO:0070125,mitochondrial translational elongation
F7FG68_RAT	F7FG68	Syvn1	Synovial apoptosis inhibitor 1, synoviolin, isoform CRA_b	121.2	122.6	134.4	172.6	139.1	190.3	126.067	167.333	126.067	167.333	1.32734	0.057117	0	GO:0036513,Derlin-1 retrotranslocation complex;GO:0000839,Hrd1p ubiquitin ligase ERAD-L complex;GO:0016021,integral component of membrane;GO:0005654,nucleoplasm;GO:0005790,smooth endoplasmic reticulum	GO:0051117,ATPase binding;GO:0051087,chaperone binding;GO:0061630,ubiquitin protein ligase activity;GO:1990381,ubiquitin-specific protease binding;GO:0051082,unfolded protein binding	GO:0030968,endoplasmic reticulum unfolded protein response;GO:1902236,negative regulation of endoplasmic reticulum stress-induced intrinsic apoptotic signaling pathway;GO:0070936,protein K48-linked ubiquitination;GO:0018279,protein N-linked glycosylation via asparagine;GO:0050821,protein stabilization;GO:0030970,retrograde protein transport, ER to cytosol;GO:0030433,ubiquitin-dependent ERAD pathw…
B1WC61_RAT	B1WC61	Acad9	Acad9 protein	122.2	100.3	113.7	139.2	149.3	157.5	112.067	148.667	112.067	148.667	1.32659	0.011532	1	GO:0030425,dendrite;GO:0031966,mitochondrial membrane;GO:0005739,mitochondrion;GO:0005634,nucleus	GO:0000062,fatty-acyl-CoA binding;GO:0050660,flavin adenine dinucleotide binding;GO:0070991,medium-chain-acyl-CoA dehydrogenase activity;GO:0017099,very-long-chain-acyl-CoA dehydrogenase activity	GO:0001676,long-chain fatty acid metabolic process;GO:0051791,medium-chain fatty acid metabolic process;GO:0032981,mitochondrial respiratory chain complex I assembly
F1LMM8_RAT	F1LMM8	Pdk2	[Pyruvate dehydrogenase (acetyl-transferring)] kinase isozyme 2, mitochondrial	109	97.1	112.7	129.5	143.8	149.6	106.267	140.967	106.267	140.967	1.32654	0.010313	1	GO:0005829,cytosol;GO:0005967,mitochondrial pyruvate dehydrogenase complex;GO:0005654,nucleoplasm	GO:0005524,ATP binding;GO:0042803,protein homodimerization activity;GO:0004740,pyruvate dehydrogenase (acetyl-transferring) kinase activity	GO:0031670,cellular response to nutrient;GO:0034614,cellular response to reactive oxygen species;GO:0042593,glucose homeostasis;GO:0008286,insulin receptor signaling pathway;GO:0072332,intrinsic apoptotic signaling pathway by p53 class mediator;GO:0010510,regulation of acetyl-CoA biosynthetic process from pyruvate;GO:0050848,regulation of calcium-mediated signaling;GO:0006111,regulation of glucon…
F1M6D0_RAT	F1M6D0	Mrps6	Mitochondrial ribosomal protein S6	131	119.9	126.2	152.8	165.1	182.1	125.7	166.667	125.7	166.667	1.32591	0.010734	1	GO:0005763,mitochondrial small ribosomal subunit	GO:0070181,small ribosomal subunit rRNA binding;GO:0003735,structural constituent of ribosome	GO:0006412,translation
UQCC2_RAT	B5DFN3	Uqcc2	Ubiquinol-cytochrome-c reductase complex assembly factor 2	92.3	82.8	93.9	118.3	117.4	120.9	89.6667	118.867	89.6667	118.867	1.32565	0.001283	1	GO:0005743,mitochondrial inner membrane;GO:0005758,mitochondrial intermembrane space;GO:0005759,mitochondrial matrix;GO:0042645,mitochondrial nucleoid;GO:0005739,mitochondrion		GO:0034551,mitochondrial respiratory chain complex III assembly;GO:1903364,positive regulation of cellular protein catabolic process;GO:0070131,positive regulation of mitochondrial translation;GO:0050796,regulation of insulin secretion;GO:0002082,regulation of oxidative phosphorylation;GO:2001014,regulation of skeletal muscle cell differentiation
RM16_RAT	Q5M818	Mrpl16	39S ribosomal protein L16, mitochondrial	102.5	113.3	140.7	147.9	161.2	162.9	118.833	157.333	118.833	157.333	1.32398	0.035343	1	GO:0005762,mitochondrial large ribosomal subunit;GO:0005763,mitochondrial small ribosomal subunit	GO:0019843,rRNA binding;GO:0003735,structural constituent of ribosome	GO:0032543,mitochondrial translation	rno:293754,path:rno03010,Ribosome
CACB2_RAT	Q8VGC3	Cacnb2	Voltage-dependent L-type calcium channel subunit beta-2	125.1	108.9	172.2	232.3	142.1	163.4	135.4	179.267	135.4	179.267	1.32398	0.256759	0	GO:1990454,L-type voltage-gated calcium channel complex;GO:0005891,voltage-gated calcium channel complex	GO:0051015,actin filament binding;GO:0005246,calcium channel regulator activity;GO:0008331,high voltage-gated calcium channel activity;GO:0042802,identical protein binding;GO:0051219,phosphoprotein binding;GO:0019904,protein domain specific binding;GO:0019901,protein kinase binding;GO:0005245,voltage-gated calcium channel activity	GO:0006816,calcium ion transport;GO:0007268,chemical synaptic transmission;GO:0098912,membrane depolarization during atrial cardiac muscle cell action potential;GO:0086045,membrane depolarization during AV node cell action potential;GO:0007528,neuromuscular junction development;GO:1904879,positive regulation of calcium ion transmembrane transport via high voltage-gated calcium channel;GO:1901843,…	rno:116600,path:rno04010,MAPK signaling pathway;rno:116600,path:rno04260,Cardiac muscle contraction;rno:116600,path:rno04261,Adrenergic signaling in cardiomyocytes;rno:116600,path:rno04921,Oxytocin signaling pathway;rno:116600,path:rno05410,Hypertrophic cardiomyopathy (HCM);rno:116600,path:rno05412,Arrhythmogenic right ventricular cardiomyopathy (ARVC);rno:116600,path:rno05414,Dilated cardiomyopa…
PTPM1_RAT	P0C089	Ptpmt1	Phosphatidylglycerophosphatase and protein-tyrosine phosphatase 1	134.9	119.9	136.1	174.1	168.9	174	130.3	172.333	130.3	172.333	1.32259	0.001561	1	GO:0031305,integral component of mitochondrial inner membrane	GO:0008962,phosphatidylglycerophosphatase activity;GO:0004439,phosphatidylinositol-4,5-bisphosphate 5-phosphatase activity;GO:0004725,protein tyrosine phosphatase activity;GO:0008138,protein tyrosine/serine/threonine phosphatase activity	GO:0032049,cardiolipin biosynthetic process;GO:0061179,negative regulation of insulin secretion involved in cellular response to glucose stimulus
D3ZAN3_RAT	D3ZAN3	Ganab	Alpha glucosidase 2 alpha neutral subunit (Predicted)	92	88	96.5	121.3	115.9	128.2	92.1667	121.8	92.1667	121.8	1.32152	0.002373	1	GO:0017177,glucosidase II complex	GO:0030246,carbohydrate binding;GO:0033919,glucan 1,3-alpha-glucosidase activity	GO:0005975,carbohydrate metabolic process;GO:0006491,N-glycan processing	rno:293721,path:rno00510,N-Glycan biosynthesis;rno:293721,path:rno01100,Metabolic pathways;rno:293721,path:rno04141,Protein processing in endoplasmic reticulum
A0A0G2K9B4_RAT	A0A0G2K9B4	Mrpl15	Mitochondrial ribosomal protein L15	117.7	120.3	136.1	151.6	175.1	167.1	124.7	164.6	124.7	164.6	1.31997	0.011305	1	GO:0005762,mitochondrial large ribosomal subunit	GO:0003735,structural constituent of ribosome	GO:1990830,cellular response to leukemia inhibitory factor;GO:0006412,translation
ASAH1_RAT	Q6P7S1	Asah1	Acid ceramidase	88.4	82.2	83.9	125	95.9	115	84.8333	111.967	84.8333	111.967	1.31984	0.035993	1	GO:0005615,extracellular space;GO:0005764,lysosome	GO:0102121,ceramidase activity;GO:0016810,hydrolase activity, acting on carbon-nitrogen (but not peptide) bonds;GO:0017040,N-acylsphingosine amidohydrolase activity	GO:0071356,cellular response to tumor necrosis factor;GO:0046513,ceramide biosynthetic process;GO:0046514,ceramide catabolic process;GO:0030216,keratinocyte differentiation;GO:0030324,lung development;GO:0062098,regulation of programmed necrotic cell death;GO:0050810,regulation of steroid biosynthetic process;GO:0010033,response to organic substance;GO:0046512,sphingosine biosynthetic process	rno:84431,path:rno00600,Sphingolipid metabolism;rno:84431,path:rno01100,Metabolic pathways;rno:84431,path:rno04071,Sphingolipid signaling pathway;rno:84431,path:rno04142,Lysosome
QCR1_RAT	Q68FY0	Uqcrc1	Cytochrome b-c1 complex subunit 1, mitochondrial	119.5	111.8	129	160.1	150.3	165	120.1	158.467	120.1	158.467	1.31946	0.004333	1	GO:0005829,cytosol;GO:0005743,mitochondrial inner membrane;GO:0005750,mitochondrial respiratory chain complex III;GO:0005739,mitochondrion	GO:0003824,catalytic activity;GO:0046872,metal ion binding;GO:0044877,protein-containing complex binding;GO:0031625,ubiquitin protein ligase binding	GO:0006122,mitochondrial electron transport, ubiquinol to cytochrome c;GO:0014823,response to activity;GO:0043279,response to alkaloid	rno:301011,path:rno00190,Oxidative phosphorylation;rno:301011,path:rno01100,Metabolic pathways;rno:301011,path:rno04260,Cardiac muscle contraction;rno:301011,path:rno04714,Thermogenesis;rno:301011,path:rno04932,Non-alcoholic fatty liver disease (NAFLD);rno:301011,path:rno05010,Alzheimer disease;rno:301011,path:rno05012,Parkinson disease;rno:301011,path:rno05016,Huntington disease
D3ZY44_RAT	D3ZY44	Mrps2	Mitochondrial ribosomal protein S2	133.2	121.6	124.7	170.8	163.9	165.8	126.5	166.833	126.5	166.833	1.31884	0.000561	1	GO:0005763,mitochondrial small ribosomal subunit	GO:0003735,structural constituent of ribosome	GO:0061668,mitochondrial ribosome assembly;GO:0006412,translation
TMED7_RAT	D3ZTX0	Tmed7	Transmembrane emp24 domain-containing protein 7	126.9	128.4	121	192.8	148.3	155	125.433	165.367	125.433	165.367	1.31836	0.046621	1	GO:0030663,COPI-coated vesicle membrane;GO:0030134,COPII-coated ER to Golgi transport vesicle;GO:0005783,endoplasmic reticulum;GO:0005789,endoplasmic reticulum membrane;GO:0005793,endoplasmic reticulum-Golgi intermediate compartment;GO:0033116,endoplasmic reticulum-Golgi intermediate compartment membrane;GO:0012507,ER to Golgi transport vesicle membrane;GO:0005794,Golgi apparatus;GO:0016021,integ…		GO:0006888,endoplasmic reticulum to Golgi vesicle-mediated transport;GO:0007030,Golgi organization;GO:0006886,intracellular protein transport
Q5XFW4_RAT	Q5XFW4	Mrpl13	Mitochondrial ribosomal protein L13	124	117.8	129.2	148.2	158.3	182.6	123.667	163.033	123.667	163.033	1.31833	0.021395	1	GO:0005762,mitochondrial large ribosomal subunit;GO:0005840,ribosome	GO:0003729,mRNA binding;GO:0003735,structural constituent of ribosome	GO:0017148,negative regulation of translation;GO:0006412,translation	rno:299938,path:rno03010,Ribosome
A0A0G2K3W1_RAT	A0A0G2K3W1	Vwa8	von Willebrand factor A domain-containing 8	54	49.8	52.7	68.4	66.7	71.2	52.1667	68.7667	52.1667	68.7667	1.31821	0.000778	1		GO:0005524,ATP binding;GO:0016887,ATPase activity
AMRP_RAT	Q99068	Lrpap1	Alpha-2-macroglobulin receptor-associated protein	114.8	98.4	105	127.1	132.8	159.5	106.067	139.8	106.067	139.8	1.31804	0.038075	1	GO:0009986,cell surface;GO:0005801,cis-Golgi network;GO:0005737,cytoplasm;GO:0005793,endoplasmic reticulum-Golgi intermediate compartment;GO:0005768,endosome;GO:0031904,endosome lumen;GO:0005576,extracellular region;GO:0005794,Golgi apparatus;GO:0005796,Golgi lumen;GO:0005886,plasma membrane;GO:0005791,rough endoplasmic reticulum;GO:0048237,rough endoplasmic reticulum lumen;GO:0031982,vesicle	GO:0008201,heparin binding;GO:0035473,lipase binding;GO:0050750,low-density lipoprotein particle receptor binding;GO:0048019,receptor antagonist activity;GO:0070326,very-low-density lipoprotein particle receptor binding	GO:0150093,amyloid-beta clearance by transcytosis;GO:1900222,negative regulation of amyloid-beta clearance;GO:0060548,negative regulation of cell death;GO:0032091,negative regulation of protein binding;GO:0002091,negative regulation of receptor internalization;GO:0010916,negative regulation of very-low-density lipoprotein particle clearance;GO:0048259,regulation of receptor-mediated endocytosis	rno:116565,path:rno04979,Cholesterol metabolism
D3ZDC2_RAT	D3ZDC2	Slc43a2	Solute carrier family 43 member 2	98.6	109.9	199.8	199.5	158.4	180.1	136.1	179.333	136.1	179.333	1.31766	0.274187	0	GO:0016021,integral component of membrane;GO:0005886,plasma membrane	GO:0015179,L-amino acid transmembrane transporter activity;GO:0015175,neutral amino acid transmembrane transporter activity	GO:0015804,neutral amino acid transport
D3ZJX5_RAT	D3ZJX5	Timm50	Mitochondrial import inner membrane translocase subunit TIM50	54.7	50.1	72.8	86	67.5	80.5	59.2	78	59.2	78	1.31757	0.10049	0	GO:0016607,nuclear speck;GO:0005744,TIM23 mitochondrial import inner membrane translocase complex	GO:0005134,interleukin-2 receptor binding;GO:0004721,phosphoprotein phosphatase activity;GO:0004722,protein serine/threonine phosphatase activity;GO:0004725,protein tyrosine phosphatase activity;GO:0043021,ribonucleoprotein complex binding	GO:0007006,mitochondrial membrane organization;GO:0030150,protein import into mitochondrial matrix;GO:0001836,release of cytochrome c from mitochondria
TMLH_RAT	Q91ZW6	Tmlhe	Trimethyllysine dioxygenase, mitochondrial	126.3	130.9	127.9	175.6	164.2	167.5	128.367	169.1	128.367	169.1	1.31732	0.000365	1	GO:0005759,mitochondrial matrix;GO:0005739,mitochondrion	GO:0005506,iron ion binding;GO:0016702,oxidoreductase activity, acting on single donors with incorporation of molecular oxygen, incorporation of two atoms of oxygen;GO:0050353,trimethyllysine dioxygenase activity	GO:0045329,carnitine biosynthetic process	rno:170898,path:rno00310,Lysine degradation
G3V6I9_RAT	G3V6I9	Rpl26	60S ribosomal protein L26	49.3	51.3	50.2	69.8	59.5	69.3	50.2667	66.2	50.2667	66.2	1.31698	0.009429	1	GO:0022626,cytosolic ribosome;GO:0015934,large ribosomal subunit;GO:0005730,nucleolus;GO:0005654,nucleoplasm	GO:0048027,mRNA 5'-UTR binding;GO:0003735,structural constituent of ribosome	GO:0071480,cellular response to gamma radiation;GO:0006977,DNA damage response, signal transduction by p53 class mediator resulting in cell cycle arrest;GO:1902164,positive regulation of DNA damage response, signal transduction by p53 class mediator resulting in transcription of p21 class mediator;GO:1902167,positive regulation of intrinsic apoptotic signaling pathway in response to DNA damage by…	rno:287417,path:rno03010,Ribosome
Q32KK2_RAT	Q32KK2	Arsa	Arylsulfatase A	126.8	122.8	148.4	202.6	158.8	162.7	132.667	174.7	132.667	174.7	1.31683	0.059334	0	GO:0001669,acrosomal vesicle;GO:0005737,cytoplasm;GO:0005768,endosome;GO:0005615,extracellular space;GO:0031232,extrinsic component of external side of plasma membrane;GO:0016021,integral component of membrane;GO:0005764,lysosome	GO:0004065,arylsulfatase activity;GO:0004098,cerebroside-sulfatase activity	GO:0006914,autophagy;GO:0007339,binding of sperm to zona pellucida;GO:0007417,central nervous system development;GO:0043627,response to estrogen;GO:0045471,response to ethanol;GO:0051597,response to methylmercury;GO:0007584,response to nutrient;GO:0009268,response to pH	rno:315222,path:rno00600,Sphingolipid metabolism;rno:315222,path:rno04142,Lysosome
F1LPB8_RAT	F1LPB8	Entpd5	Ectonucleoside triphosphate diphosphohydrolase 5	128.9	146.3	126.6	206.7	129	193.3	133.933	176.333	133.933	176.333	1.31658	0.16216	0		GO:0016787,hydrolase activity
B0BNE6_RAT	B0BNE6	Ndufs8	NADH dehydrogenase (Ubiquinone) Fe-S protein 8 (Predicted), isoform CRA_a	25.1	23.3	24.3	34.8	30.1	30.8	24.2333	31.9	24.2333	31.9	1.31637	0.00785	1	GO:0005747,mitochondrial respiratory chain complex I	GO:0051539,4 iron, 4 sulfur cluster binding;GO:0008137,NADH dehydrogenase (ubiquinone) activity	GO:0009060,aerobic respiration;GO:0006120,mitochondrial electron transport, NADH to ubiquinone;GO:0032981,mitochondrial respiratory chain complex I assembly;GO:0006979,response to oxidative stress	rno:293652,path:rno00190,Oxidative phosphorylation;rno:293652,path:rno01100,Metabolic pathways;rno:293652,path:rno04714,Thermogenesis;rno:293652,path:rno04723,Retrograde endocannabinoid signaling;rno:293652,path:rno04932,Non-alcoholic fatty liver disease (NAFLD);rno:293652,path:rno05010,Alzheimer disease;rno:293652,path:rno05012,Parkinson disease;rno:293652,path:rno05016,Huntington disease
F7EZZ0_RAT	F7EZZ0	Dap3	Death-associated protein 3	127.9	115.2	127.2	161.1	159.6	166.5	123.433	162.4	123.433	162.4	1.31569	0.001085	1	GO:0005763,mitochondrial small ribosomal subunit	GO:0003735,structural constituent of ribosome	GO:0006915,apoptotic process
A0A0G2JSJ8_RAT	A0A0G2JSJ8	Fuca1	Alpha-L-fucosidase	24.3	23.4	27.4	37.6	29.2	32	25.0333	32.9333	25.0333	32.9333	1.31558	0.04537	1		GO:0004560,alpha-L-fucosidase activity	GO:0006004,fucose metabolic process;GO:0016139,glycoside catabolic process
B1WBY5_RAT	B1WBY5	Dnajc11	DnaJ (Hsp40) homolog, subfamily C, member 11	75	71	77.1	110.8	88.8	93.2	74.3667	97.6	74.3667	97.6	1.31242	0.028824	1	GO:0061617,MICOS complex;GO:0005739,mitochondrion;GO:0001401,SAM complex		GO:0042407,cristae formation
D3ZUX5_RAT	D3ZUX5	Chchd3	MICOS complex subunit	107	113	120.9	149.2	142.8	155.3	113.633	149.1	113.633	149.1	1.31211	0.002792	1	GO:0061617,MICOS complex;GO:0005634,nucleus	GO:0001227,DNA-binding transcription repressor activity, RNA polymerase II-specific;GO:0019902,phosphatase binding;GO:0032947,protein-containing complex scaffold activity	GO:0042407,cristae formation;GO:0008053,mitochondrial fusion
ERLN2_RAT	B5DEH2	Erlin2	Erlin-2	114.8	109.9	106.7	144.3	130.1	160.2	110.467	144.867	110.467	144.867	1.31141	0.018791	1	GO:0005829,cytosol;GO:0005789,endoplasmic reticulum membrane;GO:0016021,integral component of membrane;GO:0045121,membrane raft;GO:0005886,plasma membrane;GO:0032991,protein-containing complex	GO:0015485,cholesterol binding;GO:0031625,ubiquitin protein ligase binding	GO:0008203,cholesterol metabolic process;GO:0045541,negative regulation of cholesterol biosynthetic process;GO:0045717,negative regulation of fatty acid biosynthetic process;GO:0032933,SREBP signaling pathway;GO:0030433,ubiquitin-dependent ERAD pathway
C6ZII9_RAT	C6ZII9	Sirt3	NAD-dependent protein deacetylase	122.5	111.4	136.2	164.4	150.4	169.9	123.367	161.567	123.367	161.567	1.30965	0.014376	1	GO:0005737,cytoplasm;GO:0005759,mitochondrial matrix;GO:0005739,mitochondrion;GO:0032991,protein-containing complex	GO:0019899,enzyme binding;GO:0070403,NAD+ binding;GO:0017136,NAD-dependent histone deacetylase activity;GO:0043565,sequence-specific DNA binding;GO:0008270,zinc ion binding	GO:0009060,aerobic respiration;GO:0007568,aging;GO:0070373,negative regulation of ERK1 and ERK2 cascade;GO:2000378,negative regulation of reactive oxygen species metabolic process;GO:0034983,peptidyl-lysine deacetylation;GO:0032024,positive regulation of insulin secretion
BCKD_RAT	Q00972	Bckdk	[3-methyl-2-oxobutanoate dehydrogenase [lipoamide]] kinase, mitochondrial	129.8	114.9	118	147.8	156.1	171.1	120.9	158.333	120.9	158.333	1.30962	0.01026	1	GO:0005947,mitochondrial alpha-ketoglutarate dehydrogenase complex;GO:0005739,mitochondrion	GO:0047323,[3-methyl-2-oxobutanoate dehydrogenase (acetyl-transferring)] kinase activity;GO:0005524,ATP binding;GO:0004674,protein serine/threonine kinase activity	GO:0009083,branched-chain amino acid catabolic process;GO:0016310,phosphorylation
F1LR87_RAT	F1LR87	Hexb	Beta-hexosaminidase	130.6	118	123.5	173.9	137.5	175.5	124.033	162.3	124.033	162.3	1.30852	0.041607	1	GO:0042582,azurophil granule	GO:0008375,acetylglucosaminyltransferase activity;GO:0004563,beta-N-acetylhexosaminidase activity;GO:0102148,N-acetyl-beta-D-galactosaminidase activity;GO:0046982,protein heterodimerization activity;GO:0042803,protein homodimerization activity	GO:0005975,carbohydrate metabolic process
ATPG_RAT	P35435	Atp5f1c	ATP synthase subunit gamma, mitochondrial	79.9	82.6	93	123	103	108.3	85.1667	111.433	85.1667	111.433	1.30842	0.021736	1	GO:0005740,mitochondrial envelope;GO:0005743,mitochondrial inner membrane;GO:0005753,mitochondrial proton-transporting ATP synthase complex;GO:0000275,mitochondrial proton-transporting ATP synthase complex, catalytic core F(1);GO:0045261,proton-transporting ATP synthase complex, catalytic core F(1)	GO:0046933,proton-transporting ATP synthase activity, rotational mechanism	GO:0006754,ATP biosynthetic process;GO:0046034,ATP metabolic process;GO:0015986,ATP synthesis coupled proton transport;GO:0071732,cellular response to nitric oxide;GO:0006119,oxidative phosphorylation
F1LRI8_RAT	F1LRI8	Metap2	Methionine aminopeptidase 2	129.9	119	137.4	165.2	157.5	182.6	128.767	168.433	128.767	168.433	1.30805	0.012281	1	GO:0005829,cytosol;GO:0005886,plasma membrane	GO:0046872,metal ion binding;GO:0070006,metalloaminopeptidase activity	GO:0031365,N-terminal protein amino acid modification;GO:0018206,peptidyl-methionine modification;GO:0070084,protein initiator methionine removal;GO:0016485,protein processing
HAX1_RAT	Q7TSE9	Hax1	HCLS1-associated protein X-1	38.9	39.1	46.4	58.2	49.8	54.7	41.4667	54.2333	41.4667	54.2333	1.30788	0.021167	1	GO:0016324,apical plasma membrane;GO:0005938,cell cortex;GO:0030136,clathrin-coated vesicle;GO:0043231,intracellular membrane-bounded organelle;GO:0005739,mitochondrion;GO:0031965,nuclear membrane;GO:0000932,P-body;GO:0016529,sarcoplasmic reticulum	GO:0019904,protein domain specific binding	GO:0043066,negative regulation of apoptotic process
S2540_RAT	Q498U3	Slc25a40	Solute carrier family 25 member 40	131.5	131.6	138.4	194.8	167.2	163.1	133.833	175.033	133.833	175.033	1.30785	0.015678	1	GO:0016021,integral component of membrane;GO:0005743,mitochondrial inner membrane	GO:0022857,transmembrane transporter activity
A0A0G2QC17_RAT	A0A0G2QC17	Pdp1	Protein phosphatase 2C, magnesium dependent, catalytic subunit, isoform CRA_a	134.3	121	137.8	162.6	165.2	186.2	131.033	171.333	131.033	171.333	1.30756	0.011245	1		GO:0046872,metal ion binding;GO:0004722,protein serine/threonine phosphatase activity	GO:0035970,peptidyl-threonine dephosphorylation
D3ZC63_RAT	D3ZC63	Cmpk2	Cytidine/uridine monophosphate kinase 2	107.5	95.4	102.7	124.2	132.3	143	101.867	133.167	101.867	133.167	1.30726	0.008469	1	GO:0005737,cytoplasm;GO:0005739,mitochondrion	GO:0004127,cytidylate kinase activity;GO:0004550,nucleoside diphosphate kinase activity;GO:0004798,thymidylate kinase activity;GO:0033862,UMP kinase activity;GO:0009041,uridylate kinase activity	GO:0071222,cellular response to lipopolysaccharide;GO:0006233,dTDP biosynthetic process;GO:0006235,dTTP biosynthetic process;GO:0006227,dUDP biosynthetic process
ATAD3_RAT	Q3KRE0	Atad3	ATPase family AAA domain-containing protein 3	80.7	73.1	81.6	109.5	95.9	102.2	78.4667	102.533	78.4667	102.533	1.30671	0.00723	1	GO:0016021,integral component of membrane;GO:0005743,mitochondrial inner membrane;GO:0042645,mitochondrial nucleoid;GO:0005739,mitochondrion	GO:0005524,ATP binding;GO:0008270,zinc ion binding	GO:0007005,mitochondrion organization;GO:0043066,negative regulation of apoptotic process;GO:0001558,regulation of cell growth
F1LQJ7_RAT	F1LQJ7	Pck2	Phosphoenolpyruvate carboxykinase 2 (mitochondrial)	133.8	111.3	131.2	138.4	168.9	184.4	125.433	163.9	125.433	163.9	1.30667	0.065386	0	GO:0005739,mitochondrion	GO:0005525,GTP binding;GO:0004613,phosphoenolpyruvate carboxykinase (GTP) activity	GO:0006094,gluconeogenesis
EMC10_RAT	Q6AYH6	Emc10	ER membrane protein complex subunit 10	79.8	70.6	73.9	106.6	86.3	100.1	74.7667	97.6667	74.7667	97.6667	1.30629	0.02513	1	GO:0072546,ER membrane protein complex;GO:0016021,integral component of membrane		GO:0001525,angiogenesis;GO:0045766,positive regulation of angiogenesis;GO:0010595,positive regulation of endothelial cell migration;GO:0001938,positive regulation of endothelial cell proliferation;GO:1900745,positive regulation of p38MAPK cascade
D3ZTP0_RAT	D3ZTP0	Aldh1l2	10-formyltetrahydrofolate dehydrogenase	137	130.3	132.2	155.1	180.1	186.3	133.167	173.833	133.167	173.833	1.30538	0.013983	1	GO:0016021,integral component of membrane;GO:0005739,mitochondrion;GO:0005634,nucleus	GO:0004029,aldehyde dehydrogenase (NAD) activity;GO:0016155,formyltetrahydrofolate dehydrogenase activity;GO:0016742,hydroxymethyl-, formyl- and related transferase activity	GO:0009258,10-formyltetrahydrofolate catabolic process;GO:0009058,biosynthetic process;GO:0006730,one-carbon metabolic process
Q5U2X8_RAT	Q5U2X8	Acot9	Acyl-CoA thioesterase 9	126.3	107.4	118.1	144.5	156.6	158.1	117.267	153.067	117.267	153.067	1.30529	0.006782	1	GO:0005739,mitochondrion	GO:0047617,acyl-CoA hydrolase activity	GO:0006637,acyl-CoA metabolic process
A0A0G2K977_RAT	A0A0G2K977	Golga2	Golgin subfamily A member 2	128	131.2	131.3	154.6	162.4	192.5	130.167	169.833	130.167	169.833	1.30474	0.026832	1	GO:0005794,Golgi apparatus
ECSIT_RAT	Q5XIC2	Ecsit	Evolutionarily conserved signaling intermediate in Toll pathway, mitochondrial	133.9	122.4	132.2	172.1	156.5	178.1	129.5	168.9	129.5	168.9	1.30425	0.005895	1	GO:0005737,cytoplasm;GO:0005829,cytosol;GO:0005739,mitochondrion;GO:0005654,nucleoplasm;GO:0005634,nucleus	GO:0016651,oxidoreductase activity, acting on NAD(P)H	GO:0045087,innate immune response;GO:0051341,regulation of oxidoreductase activity	rno:300447,path:rno04010,MAPK signaling pathway
D3ZMR9_RAT	D3ZMR9	Mrpl21	Mitochondrial ribosomal protein L21	132.1	113.1	119.6	140.7	158.6	176.4	121.6	158.567	121.6	158.567	1.304	0.034351	1	GO:0005762,mitochondrial large ribosomal subunit	GO:0003735,structural constituent of ribosome		rno:309140,path:rno03010,Ribosome
UXS1_RAT	Q5PQX0	Uxs1	UDP-glucuronic acid decarboxylase 1	147.9	183.1	103	171.6	202.9	191.4	144.667	188.633	144.667	188.633	1.30392	0.152405	0	GO:0005737,cytoplasm;GO:0005794,Golgi apparatus;GO:0032580,Golgi cisterna membrane;GO:0016021,integral component of membrane	GO:0070403,NAD+ binding;GO:0042803,protein homodimerization activity;GO:0048040,UDP-glucuronate decarboxylase activity	GO:0051262,protein tetramerization;GO:0033320,UDP-D-xylose biosynthetic process	rno:246232,path:rno00520,Amino sugar and nucleotide sugar metabolism;rno:246232,path:rno01100,Metabolic pathways
RM41_RAT	Q5BJX1	Mrpl41	39S ribosomal protein L41, mitochondrial	129.5	119.7	130.5	157	156.6	181.4	126.567	165	126.567	165	1.30366	0.012441	1	GO:0005762,mitochondrial large ribosomal subunit;GO:1990904,ribonucleoprotein complex	GO:0003735,structural constituent of ribosome	GO:0006915,apoptotic process;GO:0007049,cell cycle;GO:0006412,translation
GLRX2_RAT	Q6AXW1	Glrx2	Glutaredoxin-2, mitochondrial	64.1	59.5	68.2	68.3	88.1	93.5	63.9333	83.3	63.9333	83.3	1.30292	0.074176	0	GO:0030425,dendrite;GO:0005759,mitochondrial matrix;GO:0043025,neuronal cell body;GO:0005654,nucleoplasm;GO:0005634,nucleus	GO:0051537,2 iron, 2 sulfur cluster binding;GO:0009055,electron transfer activity;GO:0046872,metal ion binding;GO:0015035,protein disulfide oxidoreductase activity	GO:0007568,aging;GO:0045454,cell redox homeostasis;GO:0071451,cellular response to superoxide;GO:0042542,response to hydrogen peroxide;GO:0010033,response to organic substance
ATPMD_RAT	Q9JJW3	Atp5md	ATP synthase membrane subunit DAPIT, mitochondrial	119.2	105.2	116.1	157	141.2	145.4	113.5	147.867	113.5	147.867	1.30279	0.005653	1	GO:0016021,integral component of membrane;GO:0005753,mitochondrial proton-transporting ATP synthase complex
PRP19_RAT	Q9JMJ4	Prpf19	Pre-mRNA-processing factor 19	112.5	110.5	168.5	194.3	140.6	175	130.5	169.967	130.5	169.967	1.30243	0.184715	0	GO:0071013,catalytic step 2 spliceosome;GO:0005737,cytoplasm;GO:0005662,DNA replication factor A complex;GO:0005811,lipid droplet;GO:0016607,nuclear speck;GO:0005634,nucleus;GO:0000974,Prp19 complex;GO:0035861,site of double-strand break;GO:0005819,spindle;GO:0071006,U2-type catalytic step 1 spliceosome;GO:0071007,U2-type catalytic step 2 spliceosome	GO:0042802,identical protein binding;GO:0061630,ubiquitin protein ligase activity;GO:0004842,ubiquitin-protein transferase activity;GO:0034450,ubiquitin-ubiquitin ligase activity	GO:0034613,cellular protein localization;GO:0006303,double-strand break repair via nonhomologous end joining;GO:0000349,generation of catalytic spliceosome for first transesterification step;GO:0001833,inner cell mass cell proliferation;GO:0008610,lipid biosynthetic process;GO:0000398,mRNA splicing, via spliceosome;GO:0048711,positive regulation of astrocyte differentiation;GO:0048026,positive re…	rno:246216,path:rno03040,Spliceosome;rno:246216,path:rno04120,Ubiquitin mediated proteolysis
NDUA9_RAT	Q5BK63	Ndufa9	NADH dehydrogenase [ubiquinone] 1 alpha subcomplex subunit 9, mitochondrial	99.7	91	97.1	150.5	112.2	111.9	95.9333	124.867	95.9333	124.867	1.3016	0.091311	0	GO:0005759,mitochondrial matrix;GO:0005747,mitochondrial respiratory chain complex I;GO:0005739,mitochondrion;GO:0005654,nucleoplasm	GO:0003954,NADH dehydrogenase activity;GO:0044877,protein-containing complex binding	GO:0007623,circadian rhythm;GO:0032981,mitochondrial respiratory chain complex I assembly;GO:0009749,response to glucose;GO:1901006,ubiquinone-6 biosynthetic process	rno:362440,path:rno00190,Oxidative phosphorylation;rno:362440,path:rno01100,Metabolic pathways;rno:362440,path:rno04714,Thermogenesis;rno:362440,path:rno04723,Retrograde endocannabinoid signaling;rno:362440,path:rno04932,Non-alcoholic fatty liver disease (NAFLD);rno:362440,path:rno05010,Alzheimer disease;rno:362440,path:rno05012,Parkinson disease;rno:362440,path:rno05016,Huntington disease
ACBD5_RAT	A0FKI7	Acbd5	Acyl-CoA-binding domain-containing protein 5	17.9	18.9	21	29	21.9	24.3	19.2667	25.0667	19.2667	25.0667	1.30104	0.063451	0	GO:0016021,integral component of membrane;GO:0005778,peroxisomal membrane	GO:0000062,fatty-acyl-CoA binding;GO:0008289,lipid binding	GO:0030242,autophagy of peroxisome
D3ZUJ5_RAT	D3ZUJ5	Dtymk	Deoxythymidylate kinase	136.5	116.7	127	164.3	161.9	168.4	126.733	164.867	126.733	164.867	1.30089	0.003188	1	GO:0005737,cytoplasm;GO:0005829,cytosol;GO:0005758,mitochondrial intermembrane space;GO:0005759,mitochondrial matrix;GO:0005739,mitochondrion;GO:0005634,nucleus	GO:0005524,ATP binding;GO:0004550,nucleoside diphosphate kinase activity;GO:0004798,thymidylate kinase activity;GO:0009041,uridylate kinase activity	GO:0071363,cellular response to growth factor stimulus;GO:0006233,dTDP biosynthetic process;GO:0006235,dTTP biosynthetic process;GO:0006227,dUDP biosynthetic process;GO:0045445,myoblast differentiation;GO:0046686,response to cadmium ion;GO:0043627,response to estrogen	rno:301622,path:rno00240,Pyrimidine metabolism;rno:301622,path:rno01100,Metabolic pathways
F1LMZ4_RAT	F1LMZ4	Gfm2	Ribosome-releasing factor 2, mitochondrial	54.6	46.6	52.7	62.5	66.1	71.6	51.3	66.7333	51.3	66.7333	1.30085	0.01255	1	GO:0005739,mitochondrion	GO:0005525,GTP binding;GO:0003924,GTPase activity	GO:0032543,mitochondrial translation;GO:0032790,ribosome disassembly
NDUA5_RAT	Q63362	Ndufa5	NADH dehydrogenase [ubiquinone] 1 alpha subcomplex subunit 5	125.6	108	114.3	158	143.9	150.6	115.967	150.833	115.967	150.833	1.30066	0.00604	1	GO:0005747,mitochondrial respiratory chain complex I;GO:0005739,mitochondrion;GO:0032991,protein-containing complex	GO:0008137,NADH dehydrogenase (ubiquinone) activity	GO:0032981,mitochondrial respiratory chain complex I assembly;GO:0022904,respiratory electron transport chain	rno:25488,path:rno00190,Oxidative phosphorylation;rno:25488,path:rno01100,Metabolic pathways;rno:25488,path:rno04714,Thermogenesis;rno:25488,path:rno04723,Retrograde endocannabinoid signaling;rno:25488,path:rno04932,Non-alcoholic fatty liver disease (NAFLD);rno:25488,path:rno05010,Alzheimer disease;rno:25488,path:rno05012,Parkinson disease;rno:25488,path:rno05016,Huntington disease
GBRL1_RAT	Q0VGK0	Gabarapl1	Gamma-aminobutyric acid receptor-associated protein-like 1	128.6	119.8	150.1	199.5	155.1	163.3	132.833	172.633	132.833	172.633	1.29962	0.071554	0	GO:0000421,autophagosome membrane;GO:0044297,cell body;GO:0030659,cytoplasmic vesicle membrane;GO:0005829,cytosol;GO:0032839,dendrite cytoplasm;GO:0032590,dendrite membrane;GO:0005783,endoplasmic reticulum;GO:0005794,Golgi apparatus;GO:0005874,microtubule;GO:0005739,mitochondrion	GO:0050811,GABA receptor binding;GO:0030957,Tat protein binding;GO:0031625,ubiquitin protein ligase binding	GO:0000045,autophagosome assembly;GO:0000422,autophagy of mitochondrion;GO:0006995,cellular response to nitrogen starvation	rno:689161,path:rno04068,FoxO signaling pathway;rno:689161,path:rno04136,Autophagy;rno:689161,path:rno04137,Mitophagy;rno:689161,path:rno04140,Autophagy;rno:689161,path:rno04371,Apelin signaling pathway;rno:689161,path:rno04621,NOD-like receptor signaling pathway;rno:689161,path:rno04727,GABAergic synapse;rno:689161,path:rno05167,Kaposi sarcoma-associated herpesvirus infection
D3ZS58_RAT	D3ZS58	Ndufa2	NADH dehydrogenase [ubiquinone] 1 alpha subcomplex subunit 2	128.4	123.9	142.7	182	157.5	173.6	131.667	171.033	131.667	171.033	1.29899	0.012639	1	GO:0005747,mitochondrial respiratory chain complex I		GO:0055114,oxidation-reduction process
D3ZDE4_RAT	D3ZDE4	Dguok	Deoxyguanosine kinase	80.1	68.9	68.9	94.4	90.7	97.9	72.6333	94.3333	72.6333	94.3333	1.29876	0.007089	1	GO:0005737,cytoplasm;GO:0005829,cytosol;GO:0005739,mitochondrion	GO:0005524,ATP binding;GO:0004138,deoxyguanosine kinase activity;GO:0019136,deoxynucleoside kinase activity	GO:0046070,dGTP metabolic process;GO:0010977,negative regulation of neuron projection development;GO:0006468,protein phosphorylation;GO:0046122,purine deoxyribonucleoside metabolic process	rno:297389,path:rno00230,Purine metabolism;rno:297389,path:rno01100,Metabolic pathways
CLPX_RAT	Q5U2U0	Clpx	ATP-dependent Clp protease ATP-binding subunit clpX-like, mitochondrial	123.3	108.9	128.7	150.5	148.4	169.6	120.3	156.167	120.3	156.167	1.29814	0.01613	1	GO:0005829,cytosol;GO:0009368,endopeptidase Clp complex;GO:0009841,mitochondrial endopeptidase Clp complex;GO:0005759,mitochondrial matrix;GO:0042645,mitochondrial nucleoid;GO:0005654,nucleoplasm	GO:0005524,ATP binding;GO:0004176,ATP-dependent peptidase activity;GO:0046872,metal ion binding;GO:0016504,peptidase activator activity;GO:0051082,unfolded protein binding	GO:0046034,ATP metabolic process;GO:0030163,protein catabolic process;GO:0006457,protein folding;GO:0051603,proteolysis involved in cellular protein catabolic process
SCMC2_RAT	Q8K3P6	Slc25a25	Calcium-binding mitochondrial carrier protein SCaMC-2	89.5	89.1	88.8	141.4	102	103.7	89.1333	115.7	89.1333	115.7	1.29805	0.107756	0	GO:0016021,integral component of membrane;GO:0005743,mitochondrial inner membrane	GO:0005347,ATP transmembrane transporter activity;GO:0005509,calcium ion binding	GO:0060612,adipose tissue development;GO:0046034,ATP metabolic process;GO:0070588,calcium ion transmembrane transport;GO:0043010,camera-type eye development;GO:0045333,cellular respiration;GO:0035264,multicellular organism growth;GO:0014823,response to activity;GO:0002021,response to dietary excess;GO:0032094,response to food
D4A471_RAT	D4A471	Cmc2	COX assembly mitochondrial protein	134.3	119.6	127.7	161.5	154.5	179	127.2	165	127.2	165	1.29717	0.01098	1	GO:0005739,mitochondrion
A0A096MIV6_RAT	A0A096MIV6	Galnt17	Uncharacterized protein (Fragment)	39.6	37.5	39	68.7	41.4	40.5	38.7	50.2	38.7	50.2	1.29716	0.282769	0	GO:0016021,integral component of membrane
A0A0G2JV84_RAT	A0A0G2JV84	Gpt2	Glutamic--pyruvic transaminase 2	121.8	116.5	124.5	145.4	154.7	170.4	120.933	156.833	120.933	156.833	1.29686	0.009419	1		GO:0003824,catalytic activity;GO:0030170,pyridoxal phosphate binding	GO:0009058,biosynthetic process
SAP_RAT	P10960	Psap	Prosaposin	120.8	115	118	155.8	134.5	168.5	117.933	152.933	117.933	152.933	1.29678	0.025368	1	GO:0005615,extracellular space;GO:0005764,lysosome		GO:0007193,adenylate cyclase-inhibiting G protein-coupled receptor signaling pathway;GO:0060742,epithelial cell differentiation involved in prostate gland development;GO:0046836,glycolipid transport;GO:0060736,prostate gland growth;GO:0019216,regulation of lipid metabolic process;GO:0006665,sphingolipid metabolic process	rno:25524,path:rno04142,Lysosome
DHSD_RAT	Q6PCT8	Sdhd	Succinate dehydrogenase [ubiquinone] cytochrome b small subunit, mitochondrial	132.1	124.9	131.4	159.7	177.4	166.5	129.467	167.867	129.467	167.867	1.2966	0.002435	1	GO:0016021,integral component of membrane;GO:0005743,mitochondrial inner membrane;GO:0005749,mitochondrial respiratory chain complex II, succinate dehydrogenase complex (ubiquinone)	GO:0020037,heme binding;GO:0046872,metal ion binding;GO:0000104,succinate dehydrogenase activity;GO:0048039,ubiquinone binding	GO:0071456,cellular response to hypoxia;GO:0006121,mitochondrial electron transport, succinate to ubiquinone;GO:0050433,regulation of catecholamine secretion;GO:0006099,tricarboxylic acid cycle	rno:363061,path:rno00020,Citrate cycle (TCA cycle);rno:363061,path:rno00190,Oxidative phosphorylation;rno:363061,path:rno01100,Metabolic pathways;rno:363061,path:rno01200,Carbon metabolism;rno:363061,path:rno04714,Thermogenesis;rno:363061,path:rno04932,Non-alcoholic fatty liver disease (NAFLD);rno:363061,path:rno05010,Alzheimer disease;rno:363061,path:rno05012,Parkinson disease;rno:363061,path:rn…
ACATN_RAT	Q6AYY8	Slc33a1	Acetyl-coenzyme A transporter 1	98.5	141.6	171.4	203	134.1	196.4	137.167	177.833	137.167	177.833	1.29648	0.253141	0	GO:0005789,endoplasmic reticulum membrane;GO:0016021,integral component of membrane	GO:0008521,acetyl-CoA transmembrane transporter activity;GO:0015295,solute	GO:0007417,central nervous system development	rno:64018,path:rno00604,Glycosphingolipid biosynthesis;rno:64018,path:rno01100,Metabolic pathways
A0A0G2K4T8_RAT	A0A0G2K4T8	Mipep	Mitochondrial intermediate peptidase	102.2	95.5	103.8	119.5	131.8	139.5	100.5	130.267	100.5	130.267	1.29619	0.009419	1	GO:0005759,mitochondrial matrix	GO:0046872,metal ion binding;GO:0004222,metalloendopeptidase activity	GO:0006627,protein processing involved in protein targeting to mitochondrion
M0RCX0_RAT	M0RCX0	Pcbd2	Pterin-4 alpha-carbinolamine dehydratase 2	41.7	41.1	43	52.9	52.2	57.7	41.9333	54.2667	41.9333	54.2667	1.29412	0.002461	1		GO:0008124,4-alpha-hydroxytetrahydrobiopterin dehydratase activity	GO:0006729,tetrahydrobiopterin biosynthetic process
SDHA_RAT	Q920L2	Sdha	Succinate dehydrogenase [ubiquinone] flavoprotein subunit, mitochondrial	122.5	117.3	126.5	154.8	155.1	164	122.1	157.967	122.1	157.967	1.29375	0.000877	1	GO:0005743,mitochondrial inner membrane;GO:0005749,mitochondrial respiratory chain complex II, succinate dehydrogenase complex (ubiquinone);GO:0005730,nucleolus;GO:0045282,plasma membrane succinate dehydrogenase complex	GO:0009055,electron transfer activity;GO:0050660,flavin adenine dinucleotide binding;GO:0008177,succinate dehydrogenase (ubiquinone) activity;GO:0000104,succinate dehydrogenase activity	GO:0006121,mitochondrial electron transport, succinate to ubiquinone;GO:0007399,nervous system development;GO:0022904,respiratory electron transport chain;GO:0006105,succinate metabolic process;GO:0006099,tricarboxylic acid cycle	rno:157074,path:rno00020,Citrate cycle (TCA cycle);rno:157074,path:rno00190,Oxidative phosphorylation;rno:157074,path:rno01100,Metabolic pathways;rno:157074,path:rno01200,Carbon metabolism;rno:157074,path:rno04714,Thermogenesis;rno:157074,path:rno04932,Non-alcoholic fatty liver disease (NAFLD);rno:157074,path:rno05010,Alzheimer disease;rno:157074,path:rno05012,Parkinson disease;rno:157074,path:rn…
Q5XIH3_RAT	Q5XIH3	Ndufv1	NADH dehydrogenase [ubiquinone] flavoprotein 1, mitochondrial	109.3	95.2	100.1	142.6	123.9	127.1	101.533	131.2	101.533	131.2	1.29219	0.013943	1	GO:0005829,cytosol;GO:0005747,mitochondrial respiratory chain complex I;GO:0005739,mitochondrion	GO:0051539,4 iron, 4 sulfur cluster binding;GO:0010181,FMN binding;GO:0046872,metal ion binding;GO:0051287,NAD binding;GO:0008137,NADH dehydrogenase (ubiquinone) activity	GO:0045333,cellular respiration;GO:0006120,mitochondrial electron transport, NADH to ubiquinone	rno:293655,path:rno00190,Oxidative phosphorylation;rno:293655,path:rno01100,Metabolic pathways;rno:293655,path:rno04714,Thermogenesis;rno:293655,path:rno04723,Retrograde endocannabinoid signaling;rno:293655,path:rno04932,Non-alcoholic fatty liver disease (NAFLD);rno:293655,path:rno05010,Alzheimer disease;rno:293655,path:rno05012,Parkinson disease;rno:293655,path:rno05016,Huntington disease
D3ZFR9_RAT	D3ZFR9	Rdh13	Retinol dehydrogenase 13	134.8	123.5	122.6	149.6	165.9	176.6	126.967	164.033	126.967	164.033	1.29194	0.013441	1	GO:0005743,mitochondrial inner membrane	GO:0052650,NADP-retinol dehydrogenase activity	GO:0042462,eye photoreceptor cell development;GO:0009644,response to high light intensity;GO:0010842,retina layer formation;GO:0042574,retinal metabolic process
D3ZQB6_RAT	D3ZQB6	Hdhd5	Cat eye syndrome chromosome region, candidate 5 homolog (Human) (Predicted)	128.6	120.5	132.6	143.3	168.1	181.7	127.233	164.367	127.233	164.367	1.29185	0.034539	1	GO:0005739,mitochondrion		GO:0046474,glycerophospholipid biosynthetic process
D3ZGQ2_RAT	D3ZGQ2	Tk2	Thymidine kinase 2, mitochondrial	139.2	119.7	129.3	161.8	168.4	171.2	129.4	167.133	129.4	167.133	1.2916	0.003865	1	GO:0005737,cytoplasm;GO:0005739,mitochondrion	GO:0005524,ATP binding;GO:0004137,deoxycytidine kinase activity;GO:0019136,deoxynucleoside kinase activity;GO:0004797,thymidine kinase activity	GO:0046092,deoxycytidine metabolic process;GO:0046104,thymidine metabolic process	rno:291824,path:rno00240,Pyrimidine metabolism;rno:291824,path:rno00983,Drug metabolism;rno:291824,path:rno01100,Metabolic pathways
A0A0G2K5E4_RAT	A0A0G2K5E4	Dnaja3	DnaJ heat shock protein family (Hsp40) member A3	135.5	115.4	126.2	154.9	160.1	172	125.7	162.333	125.7	162.333	1.29144	0.008935	1	GO:0005884,actin filament;GO:0005829,cytosol;GO:0019897,extrinsic component of plasma membrane;GO:0042645,mitochondrial nucleoid;GO:0005739,mitochondrion;GO:0031594,neuromuscular junction;GO:0005634,nucleus;GO:0045211,postsynaptic membrane	GO:0005524,ATP binding;GO:0030695,GTPase regulator activity;GO:0030544,Hsp70 protein binding;GO:0046872,metal ion binding;GO:0051082,unfolded protein binding	GO:0006924,activation-induced cell death of T cells;GO:0007569,cell aging;GO:0006264,mitochondrial DNA replication;GO:0007005,mitochondrion organization;GO:0008285,negative regulation of cell population proliferation;GO:0043069,negative regulation of programmed cell death;GO:0000122,negative regulation of transcription by RNA polymerase II;GO:0007528,neuromuscular junction development;GO:0042102,…
PLBL2_RAT	Q4QQW8	Plbd2	Putative phospholipase B-like 2	132.2	120.5	143.8	188	150.1	173.4	132.167	170.5	132.167	170.5	1.29004	0.041311	1	GO:0043202,lysosomal lumen	GO:0016787,hydrolase activity	GO:0016042,lipid catabolic process
ATP5H_RAT	P31399	Atp5pd	ATP synthase subunit d, mitochondrial	125.7	98.2	120.5	159	127.3	157.9	114.8	148.067	114.8	148.067	1.28978	0.067769	0	GO:0005753,mitochondrial proton-transporting ATP synthase complex;GO:0000276,mitochondrial proton-transporting ATP synthase complex, coupling factor F(o);GO:0000274,mitochondrial proton-transporting ATP synthase, stator stalk;GO:0005739,mitochondrion	GO:0044877,protein-containing complex binding;GO:0015078,proton transmembrane transporter activity	GO:0099132,ATP hydrolysis coupled cation transmembrane transport;GO:0046034,ATP metabolic process;GO:0015986,ATP synthesis coupled proton transport;GO:1901653,cellular response to peptide
A2IBE0_RAT	A2IBE0	Car14	Carbonic anhydrase 14	135.8	130.8	115.9	179.5	139.3	173.9	127.5	164.233	127.5	164.233	1.28811	0.057642	0	GO:0016021,integral component of membrane	GO:0004089,carbonate dehydratase activity;GO:0008270,zinc ion binding		rno:791259,path:rno00910,Nitrogen metabolism
PTN_RAT	P63090	Ptn	Pleiotrophin	119	126.6	131.9	187.4	144.5	153.3	125.833	161.733	125.833	161.733	1.2853	0.057685	0	GO:0005604,basement membrane;GO:0009986,cell surface;GO:0005737,cytoplasm;GO:0005783,endoplasmic reticulum;GO:0005576,extracellular region;GO:0005615,extracellular space;GO:0016020,membrane;GO:0031594,neuromuscular junction;GO:0048471,perinuclear region of cytoplasm;GO:0098794,postsynapse;GO:0098793,presynapse;GO:0032991,protein-containing complex	GO:0035374,chondroitin sulfate binding;GO:0035373,chondroitin sulfate proteoglycan binding;GO:0005539,glycosaminoglycan binding;GO:0008083,growth factor activity;GO:1904399,heparan sulfate binding;GO:0008201,heparin binding;GO:0019901,protein kinase binding;GO:0043394,proteoglycan binding;GO:0038085,vascular endothelial growth factor binding	GO:0030282,bone mineralization;GO:0007420,brain development;GO:0071456,cellular response to hypoxia;GO:0071407,cellular response to organic cyclic compound;GO:0036120,cellular response to platelet-derived growth factor stimulus;GO:0034644,cellular response to UV;GO:0071305,cellular response to vitamin D;GO:0021549,cerebellum development;GO:0045446,endothelial cell differentiation;GO:0044849,estro…
Q5BJZ3_RAT	Q5BJZ3	Nnt	Nicotinamide nucleotide transhydrogenase	119	114.4	121.2	165.3	143	147.4	118.2	151.9	118.2	151.9	1.28511	0.009027	1	GO:0016021,integral component of membrane;GO:0005739,mitochondrion	GO:0051287,NAD binding;GO:0008746,NAD(P)+ transhydrogenase activity;GO:0050661,NADP binding	GO:0045454,cell redox homeostasis;GO:0098869,cellular oxidant detoxification;GO:0006740,NADPH regeneration;GO:0043066,negative regulation of apoptotic process;GO:0001933,negative regulation of protein phosphorylation;GO:0032364,oxygen homeostasis;GO:1903285,positive regulation of hydrogen peroxide catabolic process;GO:0010918,positive regulation of mitochondrial membrane potential;GO:1902600,prot…	rno:310378,path:rno00760,Nicotinate and nicotinamide metabolism;rno:310378,path:rno01100,Metabolic pathways
TIM9_RAT	Q9WV97	Timm9	Mitochondrial import inner membrane translocase subunit Tim9	116.2	117.7	123.5	154.2	150.7	154.2	119.133	153.033	119.133	153.033	1.28455	0.000175	1	GO:0005743,mitochondrial inner membrane;GO:0042719,mitochondrial intermembrane space protein transporter complex	GO:0051087,chaperone binding;GO:0046872,metal ion binding;GO:0042803,protein homodimerization activity;GO:0005215,transporter activity	GO:0072321,chaperone-mediated protein transport;GO:0045039,protein insertion into mitochondrial inner membrane
D4ACA5_RAT	D4ACA5	LOC100911130	Mitochondrial import inner membrane translocase subunit TIM17	111.5	114.4	134.3	165.1	135.3	161.9	120.067	154.1	120.067	154.1	1.28345	0.045441	1	GO:0031305,integral component of mitochondrial inner membrane;GO:0005744,TIM23 mitochondrial import inner membrane translocase complex	GO:0015450,P-P-bond-hydrolysis-driven protein transmembrane transporter activity	GO:0030150,protein import into mitochondrial matrix
TI17A_RAT	O35092	Timm17a	Mitochondrial import inner membrane translocase subunit Tim17-A	135.9	120	121.8	149.2	162.5	172.9	125.9	161.533	125.9	161.533	1.28303	0.013802	1	GO:0031305,integral component of mitochondrial inner membrane;GO:0005743,mitochondrial inner membrane;GO:0005654,nucleoplasm;GO:0005744,TIM23 mitochondrial import inner membrane translocase complex	GO:0015450,P-P-bond-hydrolysis-driven protein transmembrane transporter activity	GO:0010954,positive regulation of protein processing;GO:0030150,protein import into mitochondrial matrix
G3V7V6_RAT	G3V7V6	Retsat	All-trans-13,14-dihydroretinol saturase, isoform CRA_b	120	110.1	130.9	183.1	146.2	133.8	120.333	154.367	120.333	154.367	1.28283	0.100206	0	GO:0005789,endoplasmic reticulum membrane;GO:0005640,nuclear outer membrane	GO:0051786,all-trans-retinol 13,14-reductase activity
CRYAB_RAT	P23928	Cryab	Alpha-crystallin B chain	126.7	134.1	135	204.5	157.6	145.6	131.933	169.233	131.933	169.233	1.28272	0.109222	0	GO:0032432,actin filament bundle;GO:0030424,axon;GO:0097512,cardiac myofibril;GO:0009986,cell surface;GO:0005829,cytosol;GO:0043197,dendritic spine;GO:0005794,Golgi apparatus;GO:0031674,I band;GO:0031430,M band;GO:0015630,microtubule cytoskeleton;GO:0005739,mitochondrion;GO:0005634,nucleus;GO:0043204,perikaryon;GO:0014069,postsynaptic density;GO:0045202,synapse;GO:0097060,synaptic membrane;GO:003…	GO:0001540,amyloid-beta binding;GO:0008092,cytoskeletal protein binding;GO:0046872,metal ion binding;GO:0008017,microtubule binding;GO:0042803,protein homodimerization activity;GO:0044877,protein-containing complex binding;GO:0005212,structural constituent of eye lens;GO:0051082,unfolded protein binding	GO:0007568,aging;GO:0060561,apoptotic process involved in morphogenesis;GO:0071480,cellular response to gamma radiation;GO:0002088,lens development in camera-type eye;GO:0031109,microtubule polymerization or depolymerization;GO:0010259,multicellular organism aging;GO:0007517,muscle organ development;GO:1905907,negative regulation of amyloid fibril formation;GO:0043066,negative regulation of apopt…	rno:25420,path:rno04141,Protein processing in endoplasmic reticulum;rno:25420,path:rno04213,Longevity regulating pathway
D3ZLT1_RAT	D3ZLT1	Ndufb7	NADH dehydrogenase (Ubiquinone) 1 beta subcomplex, 7 (Predicted)	117.7	102.3	106.7	154.3	126.7	137.9	108.9	139.633	108.9	139.633	1.28222	0.029119	1	GO:0005758,mitochondrial intermembrane space;GO:0005747,mitochondrial respiratory chain complex I	GO:0008137,NADH dehydrogenase (ubiquinone) activity	GO:0032981,mitochondrial respiratory chain complex I assembly	rno:361385,path:rno00190,Oxidative phosphorylation;rno:361385,path:rno01100,Metabolic pathways;rno:361385,path:rno04714,Thermogenesis;rno:361385,path:rno04723,Retrograde endocannabinoid signaling;rno:361385,path:rno04932,Non-alcoholic fatty liver disease (NAFLD);rno:361385,path:rno05010,Alzheimer disease;rno:361385,path:rno05012,Parkinson disease;rno:361385,path:rno05016,Huntington disease
MTU1_RAT	B1WC37	Trmu	Mitochondrial tRNA-specific 2-thiouridylase 1	113.5	112.3	112.1	143.3	145.9	144	112.633	144.4	112.633	144.4	1.28204	4e-06	1	GO:0005739,mitochondrion;GO:0005654,nucleoplasm	GO:0005524,ATP binding;GO:0016783,sulfurtransferase activity;GO:0000049,tRNA binding	GO:0002143,tRNA wobble position uridine thiolation
ZN365_RAT	Q5PQS2	Znf365	Protein ZNF365	104.5	124.8	209	341.1	112.8	107.8	146.1	187.233	146.1	187.233	1.28154	0.647459	0	GO:0005737,cytoplasm;GO:0043231,intracellular membrane-bounded organelle;GO:0005815,microtubule organizing center	GO:0046872,metal ion binding	GO:0021687,cerebellar molecular layer morphogenesis;GO:0140059,dendrite arborization;GO:0060997,dendritic spine morphogenesis;GO:0010977,negative regulation of neuron projection development;GO:0048714,positive regulation of oligodendrocyte differentiation;GO:0110026,regulation of DNA strand resection involved in replication fork processing;GO:0010569,regulation of double-strand break repair via h…
DHRS4_RAT	Q8VID1	Dhrs4	Dehydrogenase/reductase SDR family member 4	133.1	110.2	118.3	151.8	147.4	163.7	120.533	154.3	120.533	154.3	1.28014	0.015156	1	GO:0005739,mitochondrion;GO:0005777,peroxisome	GO:0004090,carbonyl reductase (NADPH) activity;GO:0001758,retinal dehydrogenase activity	GO:0042574,retinal metabolic process	rno:266686,path:rno00830,Retinol metabolism;rno:266686,path:rno01100,Metabolic pathways;rno:266686,path:rno04146,Peroxisome
F1M853_RAT	F1M853	Rrbp1	Ribosome-binding protein 1	112.7	112.5	123.4	156.8	135	154.4	116.2	148.733	116.2	148.733	1.27998	0.013925	1	GO:0030176,integral component of endoplasmic reticulum membrane		GO:0015031,protein transport
EPDR1_RAT	Q5XII0	Epdr1	Mammalian ependymin-related protein 1	125.7	125.1	132.1	172.5	148.1	169.4	127.633	163.333	127.633	163.333	1.27971	0.011089	1	GO:0005576,extracellular region	GO:0005509,calcium ion binding	GO:0007160,cell-matrix adhesion
M0R3X7_RAT	M0R3X7		Uncharacterized protein	113.8	108.9	122.8	177.1	123.3	141.6	115.167	147.333	115.167	147.333	1.2793	0.119853	0	GO:0005739,mitochondrion	GO:0005524,ATP binding;GO:0005536,glucose binding;GO:0004396,hexokinase activity	GO:0001678,cellular glucose homeostasis;GO:0006096,glycolytic process
SFXN3_RAT	Q9JHY2	Sfxn3	Sideroflexin-3	117.9	112	130.6	165.4	147.5	148.2	120.167	153.7	120.167	153.7	1.27906	0.013926	1	GO:0016021,integral component of membrane;GO:0031966,mitochondrial membrane;GO:0005739,mitochondrion	GO:0005371,tricarboxylate secondary active transmembrane transporter activity	GO:0055072,iron ion homeostasis
D3ZWW5_RAT	D3ZWW5	Slc30a9	RCG64242	104.3	92.3	103.9	133.7	118.7	131.7	100.167	128.033	100.167	128.033	1.2782	0.010459	1	GO:0031410,cytoplasmic vesicle;GO:0005856,cytoskeleton;GO:0005783,endoplasmic reticulum;GO:0016021,integral component of membrane;GO:0005634,nucleus	GO:0008324,cation transmembrane transporter activity;GO:0003682,chromatin binding;GO:0016922,nuclear receptor binding;GO:0030374,nuclear receptor transcription coactivator activity	GO:0006882,cellular zinc ion homeostasis;GO:0045944,positive regulation of transcription by RNA polymerase II;GO:0006829,zinc ion transport
D3ZCA0_RAT	D3ZCA0	Plpbp	Pyridoxal phosphate homeostasis protein	91	81.8	93.8	117.5	101.6	121.6	88.8667	113.567	88.8667	113.567	1.27794	0.025321	1		GO:0030170,pyridoxal phosphate binding
SC11A_RAT	P42667	Sec11a	Signal peptidase complex catalytic subunit SEC11A	135.9	115.9	149.7	185.4	146.7	180.8	133.833	170.967	133.833	170.967	1.27746	0.076725	0	GO:0016021,integral component of membrane;GO:0031090,organelle membrane;GO:0005787,signal peptidase complex	GO:0008233,peptidase activity;GO:0008236,serine-type peptidase activity	GO:0006465,signal peptide processing
Q32Q54_RAT	Q32Q54	Uqcc1	RCG37273, isoform CRA_a	147.1	117.6	135.3	176.4	166	168.5	133.333	170.3	133.333	170.3	1.27725	0.015475	1	GO:0031410,cytoplasmic vesicle;GO:0005743,mitochondrial inner membrane		GO:0034551,mitochondrial respiratory chain complex III assembly;GO:0070131,positive regulation of mitochondrial translation
A0A0G2K8L9_RAT	A0A0G2K8L9	Mrps28	Mitochondrial ribosomal protein S28	118.3	114.4	139.5	158.5	138.4	178.4	124.067	158.433	124.067	158.433	1.277	0.069211	0	GO:0005763,mitochondrial small ribosomal subunit
A0A0G2JZZ4_RAT	A0A0G2JZZ4	Selenom	Selenoprotein M	133.9	113.4	117.8	160.5	145.5	159.8	121.7	155.267	121.7	155.267	1.27581	0.013277	1	GO:0005783,endoplasmic reticulum;GO:0005794,Golgi apparatus		GO:0060612,adipose tissue development;GO:0035934,corticosterone secretion;GO:0042445,hormone metabolic process;GO:0035264,multicellular organism growth;GO:0010269,response to selenium ion
SDHB_RAT	P21913	Sdhb	Succinate dehydrogenase [ubiquinone] iron-sulfur subunit, mitochondrial	119.3	117.1	123.1	148	151.1	159.3	119.833	152.8	119.833	152.8	1.2751	0.000971	1	GO:0005743,mitochondrial inner membrane;GO:0031966,mitochondrial membrane;GO:0005749,mitochondrial respiratory chain complex II, succinate dehydrogenase complex (ubiquinone);GO:0005654,nucleoplasm;GO:0005886,plasma membrane	GO:0051537,2 iron, 2 sulfur cluster binding;GO:0051538,3 iron, 4 sulfur cluster binding;GO:0051539,4 iron, 4 sulfur cluster binding;GO:0009055,electron transfer activity;GO:0046872,metal ion binding;GO:0008177,succinate dehydrogenase (ubiquinone) activity;GO:0048039,ubiquinone binding	GO:0009060,aerobic respiration;GO:0022904,respiratory electron transport chain;GO:0006105,succinate metabolic process;GO:0006099,tricarboxylic acid cycle	rno:298596,path:rno00020,Citrate cycle (TCA cycle);rno:298596,path:rno00190,Oxidative phosphorylation;rno:298596,path:rno01100,Metabolic pathways;rno:298596,path:rno01200,Carbon metabolism;rno:298596,path:rno04714,Thermogenesis;rno:298596,path:rno04932,Non-alcoholic fatty liver disease (NAFLD);rno:298596,path:rno05010,Alzheimer disease;rno:298596,path:rno05012,Parkinson disease;rno:298596,path:rn…
Q66HF3_RAT	Q66HF3	Etfdh	Electron transfer flavoprotein-ubiquinone oxidoreductase, mitochondrial	102.2	92.6	100	134.8	120.4	120.5	98.2667	125.233	98.2667	125.233	1.27442	0.008528	1	GO:0031305,integral component of mitochondrial inner membrane	GO:0051539,4 iron, 4 sulfur cluster binding;GO:0004174,electron-transferring-flavoprotein dehydrogenase activity;GO:0048039,ubiquinone binding	GO:0033539,fatty acid beta-oxidation using acyl-CoA dehydrogenase;GO:0006979,response to oxidative stress
RL9_RAT	P17077	Rpl9	60S ribosomal protein L9	127.4	126.5	128.2	156.9	156.7	173.2	127.367	162.267	127.367	162.267	1.27401	0.003136	1	GO:0022625,cytosolic large ribosomal subunit	GO:0019843,rRNA binding;GO:0003735,structural constituent of ribosome	GO:1990090,cellular response to nerve growth factor stimulus;GO:0002181,cytoplasmic translation	rno:100360449,path:rno03010,Ribosome;rno:100364457,path:rno03010,Ribosome;rno:29257,path:rno03010,Ribosome
CC127_RAT	Q6PEB9	Ccdc127	Coiled-coil domain-containing protein 127	109.1	104.8	107.2	146.7	128.9	133.4	107.033	136.333	107.033	136.333	1.27375	0.005924	1
Q3B8R7_RAT	Q3B8R7	Mrpl47	Mitochondrial ribosomal protein L47	120.2	116.5	130.2	149.1	160	158.2	122.3	155.767	122.3	155.767	1.27364	0.003224	1	GO:0005762,mitochondrial large ribosomal subunit	GO:0003735,structural constituent of ribosome	GO:0032543,mitochondrial translation
A0A0G2JVH4_RAT	A0A0G2JVH4	Immt	MICOS complex subunit MIC60	112.2	101.7	106.7	147.4	126.9	133.7	106.867	136	106.867	136	1.27261	0.012475	1	GO:0061617,MICOS complex		GO:0042407,cristae formation;GO:0051560,mitochondrial calcium ion homeostasis
A0A0G2JX94_RAT	A0A0G2JX94	Amot	Angiomotin	174.4	136.2	129.4	262.2	157.6	140.1	146.667	186.633	146.667	186.633	1.2725	0.380765	0	GO:0005884,actin filament;GO:0005923,bicellular tight junction;GO:0008180,COP9 signalosome;GO:0031410,cytoplasmic vesicle;GO:0030139,endocytic vesicle;GO:0009897,external side of plasma membrane;GO:0030027,lamellipodium;GO:0001726,ruffle	GO:0043532,angiostatin binding;GO:0038023,signaling receptor activity	GO:0030036,actin cytoskeleton organization;GO:0001525,angiogenesis;GO:0043534,blood vessel endothelial cell migration;GO:0042074,cell migration involved in gastrulation;GO:0034613,cellular protein localization;GO:0006935,chemotaxis;GO:0003365,establishment of cell polarity involved in ameboidal cell migration;GO:0001702,gastrulation with mouth forming second;GO:0035329,hippo signaling;GO:0001701,…
P33MX_RAT	Q5U2R6	P33monox	Putative monooxygenase p33MONOX	127.5	115.6	140.8	162.9	149.9	175.3	127.967	162.7	127.967	162.7	1.27143	0.028259	1	GO:0005737,cytoplasm	GO:0016491,oxidoreductase activity
CDS1_RAT	O35052	Cds1	Phosphatidate cytidylyltransferase 1	147.1	130.3	162.9	234.2	151.2	174.3	146.767	186.567	146.767	186.567	1.27118	0.207023	0	GO:0005789,endoplasmic reticulum membrane;GO:0016021,integral component of membrane	GO:0004605,phosphatidate cytidylyltransferase activity	GO:0016024,CDP-diacylglycerol biosynthetic process;GO:0006661,phosphatidylinositol biosynthetic process	rno:81925,path:rno00564,Glycerophospholipid metabolism;rno:81925,path:rno01100,Metabolic pathways;rno:81925,path:rno04070,Phosphatidylinositol signaling system
ATPA_RAT	P15999	Atp5f1a	ATP synthase subunit alpha, mitochondrial	92	92	100.5	132.1	112.3	117.2	94.8333	120.533	94.8333	120.533	1.271	0.017575	1	GO:0009986,cell surface;GO:0045121,membrane raft;GO:0005743,mitochondrial inner membrane;GO:0005753,mitochondrial proton-transporting ATP synthase complex;GO:0000275,mitochondrial proton-transporting ATP synthase complex, catalytic core F(1);GO:0005739,mitochondrion;GO:0005634,nucleus;GO:0005886,plasma membrane;GO:0045261,proton-transporting ATP synthase complex, catalytic core F(1)	GO:0043531,ADP binding;GO:0005524,ATP binding;GO:0002020,protease binding;GO:0046933,proton-transporting ATP synthase activity, rotational mechanism	GO:0007568,aging;GO:0006915,apoptotic process;GO:0006754,ATP biosynthetic process;GO:0046034,ATP metabolic process;GO:0015986,ATP synthesis coupled proton transport;GO:0071549,cellular response to dexamethasone stimulus;GO:0071732,cellular response to nitric oxide;GO:0022900,electron transport chain;GO:0045471,response to ethanol;GO:0014850,response to muscle activity;GO:0006979,response to oxida…	rno:65262,path:rno00190,Oxidative phosphorylation;rno:65262,path:rno01100,Metabolic pathways;rno:65262,path:rno04714,Thermogenesis;rno:65262,path:rno05010,Alzheimer disease;rno:65262,path:rno05012,Parkinson disease;rno:65262,path:rno05016,Huntington disease
AFG1L_RAT	Q32PX9	Afg1l	AFG1-like ATPase	128	124	128.2	144.2	161.4	177.3	126.733	160.967	126.733	160.967	1.27012	0.023892	1	GO:0005737,cytoplasm;GO:0031966,mitochondrial membrane;GO:0005739,mitochondrion	GO:0005524,ATP binding;GO:0016887,ATPase activity
LRRF1_RAT	Q66HF9	Lrrfip1	Leucine-rich repeat flightless-interacting protein 1	127.7	168.2	144.6	150	196.9	212.5	146.833	186.467	146.833	186.467	1.26992	0.148083	0	GO:0005829,cytosol;GO:0005634,nucleus;GO:0005886,plasma membrane	GO:0003677,DNA binding;GO:0001227,DNA-binding transcription repressor activity, RNA polymerase II-specific;GO:0042803,protein homodimerization activity;GO:0000978,RNA polymerase II proximal promoter sequence-specific DNA binding	GO:0051092,positive regulation of NF-kappaB transcription factor activity
B2RYC9_RAT	B2RYC9	Gba	Glucosylceramidase	138	129.6	126.4	167.9	149.4	183	131.333	166.767	131.333	166.767	1.2698	0.026398	1	GO:0005783,endoplasmic reticulum;GO:0005615,extracellular space;GO:0043202,lysosomal lumen;GO:0005765,lysosomal membrane;GO:0005764,lysosome;GO:0005802,trans-Golgi network	GO:0004348,glucosylceramidase activity;GO:0046527,glucosyltransferase activity;GO:0016787,hydrolase activity;GO:0005124,scavenger receptor binding;GO:0050295,steryl-beta-glucosidase activity	GO:1905037,autophagosome organization;GO:1901805,beta-glucoside catabolic process;GO:0009267,cellular response to starvation;GO:0071356,cellular response to tumor necrosis factor;GO:0046513,ceramide biosynthetic process;GO:0008203,cholesterol metabolic process;GO:0006680,glucosylceramide catabolic process;GO:0030259,lipid glycosylation;GO:0007040,lysosome organization;GO:0032715,negative regulati…	rno:684536,path:rno00511,Other glycan degradation;rno:684536,path:rno00600,Sphingolipid metabolism;rno:684536,path:rno01100,Metabolic pathways;rno:684536,path:rno04142,Lysosome
RT15_RAT	Q5XI37	Mrps15	28S ribosomal protein S15, mitochondrial	103.2	89.4	104.9	114	128.1	135.5	99.1667	125.867	99.1667	125.867	1.26924	0.028802	1	GO:0005763,mitochondrial small ribosomal subunit;GO:0005730,nucleolus	GO:0003735,structural constituent of ribosome	GO:0006412,translation	rno:298517,path:rno03010,Ribosome
SIR5_RAT	Q68FX9	Sirt5	NAD-dependent protein deacylase sirtuin-5, mitochondrial	125.3	122.8	137.5	162.8	161	165.5	128.533	163.1	128.533	163.1	1.26893	0.001858	1	GO:0005829,cytosol;GO:0005743,mitochondrial inner membrane;GO:0005758,mitochondrial intermembrane space;GO:0005759,mitochondrial matrix;GO:0005739,mitochondrion;GO:0005634,nucleus	GO:0070403,NAD+ binding;GO:0061697,protein-glutaryllysine deglutarylase activity;GO:0036054,protein-malonyllysine demalonylase activity;GO:0036055,protein-succinyllysine desuccinylase activity;GO:0008270,zinc ion binding	GO:0010667,negative regulation of cardiac muscle cell apoptotic process;GO:2000378,negative regulation of reactive oxygen species metabolic process;GO:0036047,peptidyl-lysine demalonylation;GO:0036049,peptidyl-lysine desuccinylation;GO:0006476,protein deacetylation;GO:0036046,protein demalonylation;GO:0036048,protein desuccinylation;GO:0010566,regulation of ketone biosynthetic process;GO:0031667,…
G3V7L0_RAT	G3V7L0	Fdx1	Adrenodoxin, mitochondrial	121.9	123.2	139.9	181	159.4	148.1	128.333	162.833	128.333	162.833	1.26883	0.037491	1	GO:0005739,mitochondrion	GO:0051537,2 iron, 2 sulfur cluster binding;GO:0009055,electron transfer activity	GO:0071320,cellular response to cAMP;GO:1904322,cellular response to forskolin;GO:0008203,cholesterol metabolic process;GO:0042446,hormone biosynthetic process
MIA40_RAT	Q5BJN5	Chchd4	Mitochondrial intermembrane space import and assembly protein 40	146.2	116.1	114.2	157	156.8	163.7	125.5	159.167	125.5	159.167	1.26826	0.033754	1	GO:0005758,mitochondrial intermembrane space;GO:0005739,mitochondrion	GO:0015035,protein disulfide oxidoreductase activity	GO:0051084,'de novo' posttranslational protein folding;GO:0018171,peptidyl-cysteine oxidation;GO:0045041,protein import into mitochondrial intermembrane space;GO:0022417,protein maturation by protein folding
FAKD4_RAT	Q5M9G9	Tbrg4	FAST kinase domain-containing protein 4	137.9	114.4	126.9	150.6	164.1	166.1	126.4	160.267	126.4	160.267	1.26793	0.015421	1	GO:0005759,mitochondrial matrix;GO:0005739,mitochondrion	GO:0004672,protein kinase activity	GO:0045333,cellular respiration;GO:0090615,mitochondrial mRNA processing;GO:0016071,mRNA metabolic process;GO:0044528,regulation of mitochondrial mRNA stability
RLA1_RAT	P19944	Rplp1	60S acidic ribosomal protein P1	138.2	128.6	122.3	162.1	153.4	177.8	129.7	164.433	129.7	164.433	1.2678	0.015054	1	GO:0022625,cytosolic large ribosomal subunit	GO:0030295,protein kinase activator activity;GO:0043021,ribonucleoprotein complex binding;GO:0003735,structural constituent of ribosome	GO:0071320,cellular response to cAMP;GO:1904401,cellular response to Thyroid stimulating hormone;GO:0002181,cytoplasmic translation;GO:0045727,positive regulation of translation;GO:0006414,translational elongation	rno:100360522,path:rno03010,Ribosome;rno:140661,path:rno03010,Ribosome
LFG2_RAT	O88407	Faim2	Protein lifeguard 2	93.5	97.1	203	195.7	106	197.3	131.2	166.333	131.2	166.333	1.26778	0.495487	0	GO:0030054,cell junction;GO:0005783,endoplasmic reticulum;GO:0005794,Golgi apparatus;GO:0016021,integral component of membrane;GO:0045121,membrane raft;GO:0045211,postsynaptic membrane		GO:0006915,apoptotic process;GO:0007417,central nervous system development;GO:0021681,cerebellar granular layer development;GO:0021702,cerebellar Purkinje cell differentiation;GO:0021680,cerebellar Purkinje cell layer development;GO:0021549,cerebellum development;GO:1902042,negative regulation of extrinsic apoptotic signaling pathway via death domain receptors;GO:0043524,negative regulation of ne…
D4AD75_RAT	D4AD75	Dpy19l1	Dpy-19-like C-mannosyltransferase 1	13.2	11.8	11.6	16	14.8	15.6	12.2	15.4667	12.2	15.4667	1.26776	0.006027	1	GO:0016021,integral component of membrane;GO:0005637,nuclear inner membrane	GO:0000030,mannosyltransferase activity	GO:0018406,protein C-linked glycosylation via 2'-alpha-mannosyl-L-tryptophan
Q6XLI7_RAT	Q6XLI7	Rbm12	Copine-1-like	124	134.6	148.1	183.3	151.7	180.5	135.567	171.833	135.567	171.833	1.26752	0.041761	1		GO:0003723,RNA binding
ECHA_RAT	Q64428	Hadha	Trifunctional enzyme subunit alpha, mitochondrial	118.3	103.4	111.5	136.5	141.6	144	111.067	140.7	111.067	140.7	1.26681	0.003608	1	GO:0016507,mitochondrial fatty acid beta-oxidation multienzyme complex;GO:0042645,mitochondrial nucleoid;GO:0005739,mitochondrion	GO:0003857,3-hydroxyacyl-CoA dehydrogenase activity;GO:0003988,acetyl-CoA C-acyltransferase activity;GO:0004300,enoyl-CoA hydratase activity;GO:0000062,fatty-acyl-CoA binding;GO:0016509,long-chain-3-hydroxyacyl-CoA dehydrogenase activity;GO:0016508,long-chain-enoyl-CoA hydratase activity;GO:0051287,NAD binding;GO:0044877,protein-containing complex binding	GO:0006635,fatty acid beta-oxidation;GO:0042493,response to drug;GO:0032868,response to insulin	rno:170670,path:rno00062,Fatty acid elongation;rno:170670,path:rno00071,Fatty acid degradation;rno:170670,path:rno00280,Valine, leucine and isoleucine degradation;rno:170670,path:rno00310,Lysine degradation;rno:170670,path:rno00380,Tryptophan metabolism;rno:170670,path:rno00410,beta-Alanine metabolism;rno:170670,path:rno00640,Propanoate metabolism;rno:170670,path:rno00650,Butanoate metabolism;rno…
Q5M949_RAT	Q5M949	Nipsnap3b	Nipsnap homolog 3A (C. elegans)	136.8	97.8	133.9	166.9	153.6	146.3	122.833	155.6	122.833	155.6	1.26676	0.078161	0	GO:0005739,mitochondrion
Q6AYL0_RAT	Q6AYL0	Slc25a19	RCG35015, isoform CRA_a	27.1	25.6	31.3	38.8	32.5	35.1	28	35.4667	28	35.4667	1.26667	0.040482	1	GO:0031305,integral component of mitochondrial inner membrane	GO:0015234,thiamine transmembrane transporter activity	GO:0030974,thiamine pyrophosphate transmembrane transport
A0A0G2K0T5_RAT	A0A0G2K0T5	Micu1	Calcium uptake protein 1, mitochondrial	102.4	99.5	123.5	141.6	128.4	141.8	108.467	137.267	108.467	137.267	1.26552	0.030356	1	GO:0032592,integral component of mitochondrial membrane;GO:0005758,mitochondrial intermembrane space;GO:1990246,uniplex complex	GO:0005509,calcium ion binding;GO:0042802,identical protein binding;GO:0046982,protein heterodimerization activity	GO:0036444,calcium import into the mitochondrion;GO:0051561,positive regulation of mitochondrial calcium ion concentration;GO:0051260,protein homooligomerization
Q6P7A7_RAT	Q6P7A7	Rpn1	Dolichyl-diphosphooligosaccharide--protein glycosyltransferase subunit 1	126.3	124.8	131.4	179.1	142.6	162.1	127.5	161.267	127.5	161.267	1.26484	0.034639	1	GO:0005829,cytosol;GO:0005789,endoplasmic reticulum membrane;GO:0016021,integral component of membrane;GO:0005791,rough endoplasmic reticulum	GO:0004579,dolichyl-diphosphooligosaccharide-protein glycotransferase activity	GO:0018279,protein N-linked glycosylation via asparagine	rno:25596,path:rno00510,N-Glycan biosynthesis;rno:25596,path:rno01100,Metabolic pathways;rno:25596,path:rno04141,Protein processing in endoplasmic reticulum
D3ZX74_RAT	D3ZX74	Coq10a	Coenzyme Q10 homolog A (Yeast) (Predicted), isoform CRA_b	133.4	115.1	131.9	150	165.7	165.4	126.8	160.367	126.8	160.367	1.26472	0.012769	1	GO:0005739,mitochondrion	GO:0048039,ubiquinone binding	GO:0045333,cellular respiration;GO:0006744,ubiquinone biosynthetic process
G3V7F1_RAT	G3V7F1	Mlst8	G protein beta subunit-like, isoform CRA_a	106.6	121.2	137	215.4	122.7	123.1	121.6	153.733	121.6	153.733	1.26425	0.372903	0	GO:0031931,TORC1 complex;GO:0031932,TORC2 complex	GO:0043539,protein serine/threonine kinase activator activity	GO:0032008,positive regulation of TOR signaling;GO:0032956,regulation of actin cytoskeleton organization;GO:0038202,TORC1 signaling	rno:64226,path:rno04136,Autophagy;rno:64226,path:rno04140,Autophagy;rno:64226,path:rno04150,mTOR signaling pathway;rno:64226,path:rno04151,PI3K-Akt signaling pathway;rno:64226,path:rno04714,Thermogenesis
B0BMT9_RAT	B0BMT9	Sqor	Sqrdl protein	102.6	93.8	102.5	133.6	124.2	120	99.6333	125.933	99.6333	125.933	1.26397	0.006109	1	GO:0005743,mitochondrial inner membrane	GO:0071949,FAD binding;GO:0070224,sulfide	GO:0070221,sulfide oxidation, using sulfide	rno:691966,path:rno00920,Sulfur metabolism
D4A4A9_RAT	D4A4A9	Mrpl19	Mitochondrial ribosomal protein L19	58.6	49.6	55.1	64.7	69.9	71.8	54.4333	68.8	54.4333	68.8	1.26393	0.013036	1	GO:0005762,mitochondrial large ribosomal subunit;GO:0031965,nuclear membrane	GO:0003735,structural constituent of ribosome	GO:0006412,translation	rno:297372,path:rno03010,Ribosome
Q5RJN0_RAT	Q5RJN0	Ndufs7	NADH dehydrogenase (Ubiquinone) Fe-S protein 7	100.4	97.6	102.9	120.1	130.6	129.6	100.3	126.767	100.3	126.767	1.26388	0.001979	1	GO:0005747,mitochondrial respiratory chain complex I;GO:0043005,neuron projection;GO:0043025,neuronal cell body;GO:0097060,synaptic membrane	GO:0051539,4 iron, 4 sulfur cluster binding;GO:0046872,metal ion binding;GO:0008137,NADH dehydrogenase (ubiquinone) activity;GO:0002020,protease binding;GO:0048038,quinone binding	GO:0009060,aerobic respiration;GO:0015990,electron transport coupled proton transport;GO:0032981,mitochondrial respiratory chain complex I assembly	rno:362837,path:rno00190,Oxidative phosphorylation;rno:362837,path:rno01100,Metabolic pathways;rno:362837,path:rno04714,Thermogenesis;rno:362837,path:rno04723,Retrograde endocannabinoid signaling;rno:362837,path:rno04932,Non-alcoholic fatty liver disease (NAFLD);rno:362837,path:rno05010,Alzheimer disease;rno:362837,path:rno05012,Parkinson disease;rno:362837,path:rno05016,Huntington disease
D4A131_RAT	D4A131	Mrpl4	Mitochondrial ribosomal protein L4	124.4	113.4	126	164.4	144.4	150.9	121.267	153.233	121.267	153.233	1.26361	0.010792	1	GO:0005762,mitochondrial large ribosomal subunit	GO:0003735,structural constituent of ribosome	GO:0006412,translation
F1LVY9_RAT	F1LVY9	Pdf	Peptide deformylase	134.6	121.2	132.2	155.3	161.2	173.7	129.333	163.4	129.333	163.4	1.2634	0.007496	1	GO:0005739,mitochondrion	GO:0046872,metal ion binding;GO:0042586,peptide deformylase activity	GO:0043686,co-translational protein modification;GO:0031365,N-terminal protein amino acid modification;GO:0018206,peptidyl-methionine modification;GO:0008284,positive regulation of cell population proliferation;GO:0006412,translation
M0R715_RAT	M0R715	Pnpla6	Patatin-like phospholipase domain-containing 6	76.9	74.5	92.5	119.2	83.9	105	81.3	102.7	81.3	102.7	1.26322	0.141506	0	GO:0005783,endoplasmic reticulum;GO:0016021,integral component of membrane	GO:0004622,lysophospholipase activity	GO:0016042,lipid catabolic process;GO:0046470,phosphatidylcholine metabolic process
G3V644_RAT	G3V644	Ndufv3	NADH dehydrogenase (Ubiquinone) flavoprotein 3-like, isoform CRA_a	133.1	121.4	128.2	157.9	157.8	167.5	127.567	161.067	127.567	161.067	1.26261	0.002008	1	GO:0005747,mitochondrial respiratory chain complex I
F1LWK9_RAT	F1LWK9	Ntng1	Netrin G1	5.3	6.2	12.9	13.6	9.8	7.4	8.13333	10.2667	8.13333	10.2667	1.26229	0.516407	0	GO:0099029,anchored component of presynaptic active zone membrane;GO:0098978,glutamatergic synapse;GO:0098685,Schaffer collateral - CA1 synapse	GO:0050839,cell adhesion molecule binding;GO:0098632,cell-cell adhesion mediator activity	GO:0007409,axonogenesis;GO:0050804,modulation of chemical synaptic transmission;GO:0099560,synaptic membrane adhesion
ATP5S_RAT	Q5XIM4	Dmac2l	ATP synthase subunit s, mitochondrial	146.2	109.3	131.5	143.2	165	179.8	129	162.667	129	162.667	1.26098	0.089658	0	GO:0005743,mitochondrial inner membrane;GO:0045263,proton-transporting ATP synthase complex, coupling factor F(o)	GO:0046872,metal ion binding	GO:0006754,ATP biosynthetic process;GO:0006811,ion transport
D3ZUB0_RAT	D3ZUB0	Rcn1	Reticulocalbin 1	63.8	64.3	67.7	74.1	82.9	89.8	65.2667	82.2667	65.2667	82.2667	1.26047	0.022501	1	GO:0005783,endoplasmic reticulum	GO:0005509,calcium ion binding	GO:0043010,camera-type eye development;GO:0001701,in utero embryonic development
E9PTV0_RAT	E9PTV0	Guk1	Guanylate kinase 1	118.7	116.6	143.7	178	139.2	160.3	126.333	159.167	126.333	159.167	1.25989	0.081783	0	GO:0005829,cytosol	GO:0004385,guanylate kinase activity	GO:0046034,ATP metabolic process;GO:0046060,dATP metabolic process;GO:0006185,dGDP biosynthetic process;GO:0046054,dGMP metabolic process;GO:0046711,GDP biosynthetic process;GO:0019673,GDP-mannose metabolic process;GO:0034436,glycoprotein transport;GO:0046037,GMP metabolic process;GO:0046939,nucleotide phosphorylation	rno:303179,path:rno00230,Purine metabolism;rno:303179,path:rno01100,Metabolic pathways
MSRA_RAT	Q923M1	Msra	Mitochondrial peptide methionine sulfoxide reductase	133.6	123.1	128.1	159.3	154.2	171.2	128.267	161.567	128.267	161.567	1.25961	0.00479	1	GO:0005737,cytoplasm;GO:0005739,mitochondrion	GO:0036456,L-methionine-(S)-S-oxide reductase activity;GO:0008113,peptide-methionine (S)-S-oxide reductase activity	GO:0007568,aging;GO:0034599,cellular response to oxidative stress
B2GV65_RAT	B2GV65	Higd2a	HIG1 domain family, member 2A	162.3	110.1	101.2	181.2	122.7	166.4	124.533	156.767	124.533	156.767	1.25883	0.281477	0	GO:0016021,integral component of membrane
ATP5E_RAT	P29418	Atp5f1e	ATP synthase subunit epsilon, mitochondrial	130.5	120.7	127.2	155.5	158.1	162.3	126.133	158.633	126.133	158.633	1.25766	0.000744	1	GO:0005743,mitochondrial inner membrane;GO:0005753,mitochondrial proton-transporting ATP synthase complex;GO:0000275,mitochondrial proton-transporting ATP synthase complex, catalytic core F(1);GO:0045261,proton-transporting ATP synthase complex, catalytic core F(1)	GO:0044877,protein-containing complex binding;GO:0046933,proton-transporting ATP synthase activity, rotational mechanism	GO:0046034,ATP metabolic process;GO:0015986,ATP synthesis coupled proton transport	rno:245958,path:rno00190,Oxidative phosphorylation;rno:245958,path:rno01100,Metabolic pathways;rno:245958,path:rno04714,Thermogenesis;rno:245958,path:rno05010,Alzheimer disease;rno:245958,path:rno05012,Parkinson disease;rno:245958,path:rno05016,Huntington disease
Q76MV3_RAT	Q76MV3	Cox17	Cytochrome C oxidase assembly protein COX17	141.7	116.5	107.9	153.9	132.4	174.1	122.033	153.467	122.033	153.467	1.25758	0.116545	0	GO:0005758,mitochondrial intermembrane space	GO:0016531,copper chaperone activity;GO:1903136,cuprous ion binding;GO:0008047,enzyme activator activity	GO:0007420,brain development;GO:0006825,copper ion transport;GO:0007507,heart development;GO:0033617,mitochondrial respiratory chain complex IV assembly;GO:0008284,positive regulation of cell population proliferation;GO:1904960,positive regulation of cytochrome-c oxidase activity	rno:89786,path:rno00190,Oxidative phosphorylation;rno:89786,path:rno01100,Metabolic pathways;rno:89786,path:rno04714,Thermogenesis
ABCB7_RAT	Q704E8	Abcb7	ATP-binding cassette sub-family B member 7, mitochondrial	117.2	115	122.9	152.8	142.4	151.3	118.367	148.833	118.367	148.833	1.25739	0.001609	1	GO:0016021,integral component of membrane;GO:0005743,mitochondrial inner membrane	GO:0005524,ATP binding;GO:0042626,ATPase activity, coupled to transmembrane movement of substances	GO:0006879,cellular iron ion homeostasis	rno:302395,path:rno02010,ABC transporters
D4A197_RAT	D4A197	Mcee	Methylmalonyl CoA epimerase	135.8	122.6	137.5	143.6	186.2	168	131.967	165.933	131.967	165.933	1.25739	0.061879	0		GO:0004493,methylmalonyl-CoA epimerase activity	GO:0046491,L-methylmalonyl-CoA metabolic process	rno:293829,path:rno00280,Valine, leucine and isoleucine degradation;rno:293829,path:rno00630,Glyoxylate and dicarboxylate metabolism;rno:293829,path:rno00640,Propanoate metabolism;rno:293829,path:rno01100,Metabolic pathways;rno:293829,path:rno01200,Carbon metabolism
D3ZY25_RAT	D3ZY25	Sys1	Protein SYS1 homolog	120.1	119.8	119.1	143.4	138.5	169.3	119.667	150.4	119.667	150.4	1.25683	0.03244	1	GO:0005829,cytosol;GO:0030173,integral component of Golgi membrane;GO:0005802,trans-Golgi network		GO:0006895,Golgi to endosome transport;GO:0043001,Golgi to plasma membrane protein transport;GO:0034067,protein localization to Golgi apparatus
F1LXA0_RAT	F1LXA0	Ndufa12	NADH dehydrogenase [ubiquinone] 1 alpha subcomplex subunit 12	93	86.2	90.5	105.8	117.9	115.2	89.9	112.967	89.9	112.967	1.25658	0.00522	1	GO:0005829,cytosol;GO:0005747,mitochondrial respiratory chain complex I	GO:0009055,electron transfer activity;GO:0008137,NADH dehydrogenase (ubiquinone) activity	GO:0042775,mitochondrial ATP synthesis coupled electron transport;GO:0006979,response to oxidative stress	rno:299739,path:rno00190,Oxidative phosphorylation;rno:299739,path:rno01100,Metabolic pathways;rno:299739,path:rno04714,Thermogenesis;rno:299739,path:rno04723,Retrograde endocannabinoid signaling;rno:299739,path:rno04932,Non-alcoholic fatty liver disease (NAFLD);rno:299739,path:rno05010,Alzheimer disease;rno:299739,path:rno05012,Parkinson disease;rno:299739,path:rno05016,Huntington disease
D4A0T0_RAT	D4A0T0	Ndufb10	NADH:ubiquinone oxidoreductase subunit B10	108.9	98	103	135.5	122.7	131.1	103.3	129.767	103.3	129.767	1.25621	0.005692	1	GO:0005747,mitochondrial respiratory chain complex I		GO:0032981,mitochondrial respiratory chain complex I assembly	rno:681418,path:rno00190,Oxidative phosphorylation;rno:681418,path:rno01100,Metabolic pathways;rno:681418,path:rno04714,Thermogenesis;rno:681418,path:rno04723,Retrograde endocannabinoid signaling;rno:681418,path:rno04932,Non-alcoholic fatty liver disease (NAFLD);rno:681418,path:rno05010,Alzheimer disease;rno:681418,path:rno05012,Parkinson disease;rno:681418,path:rno05016,Huntington disease
D3ZUM4_RAT	D3ZUM4	Glb1	Beta-galactosidase	123.5	138.8	133.1	168.9	144.4	183.4	131.8	165.567	131.8	165.567	1.2562	0.050744	0	GO:0005615,extracellular space;GO:0005794,Golgi apparatus;GO:0005764,lysosome;GO:0005773,vacuole	GO:0004565,beta-galactosidase activity;GO:0016936,galactoside binding;GO:0042803,protein homodimerization activity	GO:0044262,cellular carbohydrate metabolic process;GO:0019388,galactose catabolic process;GO:0051413,response to cortisone;GO:1904016,response to Thyroglobulin triiodothyronine
ECHB_RAT	Q60587	Hadhb	Trifunctional enzyme subunit beta, mitochondrial	92.6	84.4	88.5	102.6	111.7	119.2	88.5	111.167	88.5	111.167	1.25612	0.01331	1	GO:0005783,endoplasmic reticulum;GO:0016507,mitochondrial fatty acid beta-oxidation multienzyme complex;GO:0005743,mitochondrial inner membrane;GO:0005741,mitochondrial outer membrane;GO:0005739,mitochondrion	GO:0003857,3-hydroxyacyl-CoA dehydrogenase activity;GO:0003988,acetyl-CoA C-acyltransferase activity;GO:0004300,enoyl-CoA hydratase activity;GO:0000062,fatty-acyl-CoA binding;GO:0016509,long-chain-3-hydroxyacyl-CoA dehydrogenase activity;GO:0016508,long-chain-enoyl-CoA hydratase activity;GO:0051287,NAD binding;GO:0044877,protein-containing complex binding	GO:0006635,fatty acid beta-oxidation	rno:171155,path:rno00062,Fatty acid elongation;rno:171155,path:rno00071,Fatty acid degradation;rno:171155,path:rno00280,Valine, leucine and isoleucine degradation;rno:171155,path:rno01100,Metabolic pathways;rno:171155,path:rno01212,Fatty acid metabolism
B0BNI6_RAT	B0BNI6	Slc25a35	Similar to solute carrier family 25, member 35, isoform CRA_a	126.8	119.8	129	145	164.2	162.3	125.2	157.167	125.2	157.167	1.25533	0.008871	1	GO:0016021,integral component of membrane	GO:0022857,transmembrane transporter activity
F1LX28_RAT	F1LX28	Acot11	Acyl-CoA thioesterase 11	131.7	117.4	125.9	178.1	142.7	149.9	125	156.9	125	156.9	1.2552	0.051031	0	GO:0005829,cytosol	GO:0047617,acyl-CoA hydrolase activity;GO:0000062,fatty-acyl-CoA binding;GO:0008289,lipid binding;GO:0036042,long-chain fatty acyl-CoA binding;GO:0016290,palmitoyl-CoA hydrolase activity	GO:0006637,acyl-CoA metabolic process;GO:0120163,negative regulation of cold-induced thermogenesis;GO:1900535,palmitic acid biosynthetic process
AUP1_RAT	A1L134	Aup1	Ancient ubiquitous protein 1	134.1	117.1	112	169.7	130.2	155.9	121.067	151.933	121.067	151.933	1.25496	0.082056	0	GO:0000839,Hrd1p ubiquitin ligase ERAD-L complex;GO:0030176,integral component of endoplasmic reticulum membrane;GO:0016020,membrane	GO:0043130,ubiquitin binding;GO:0097027,ubiquitin-protein transferase activator activity	GO:0030970,retrograde protein transport, ER to cytosol;GO:0030433,ubiquitin-dependent ERAD pathway
DJC10_RAT	Q498R3	Dnajc10	DnaJ homolog subfamily C member 10	127.8	123.3	138.6	167	151	171	129.9	163	129.9	163	1.25481	0.012173	1	GO:0034663,endoplasmic reticulum chaperone complex;GO:0005788,endoplasmic reticulum lumen	GO:0001671,ATPase activator activity;GO:0051117,ATPase binding;GO:0051087,chaperone binding;GO:0030544,Hsp70 protein binding;GO:0051787,misfolded protein binding;GO:0016671,oxidoreductase activity, acting on a sulfur group of donors, disulfide as acceptor;GO:0015035,protein disulfide oxidoreductase activity	GO:0045454,cell redox homeostasis;GO:0070059,intrinsic apoptotic signaling pathway in response to endoplasmic reticulum stress;GO:0001933,negative regulation of protein phosphorylation;GO:0034975,protein folding in endoplasmic reticulum;GO:0030433,ubiquitin-dependent ERAD pathway	rno:295690,path:rno04141,Protein processing in endoplasmic reticulum
D3ZEG8_RAT	D3ZEG8	Timm29	Translocase of inner mitochondrial membrane 29	45.9	41.1	45.3	55.4	54.1	56.5	44.1	55.3333	44.1	55.3333	1.25472	0.002497	1	GO:0005758,mitochondrial intermembrane space;GO:0042721,TIM22 mitochondrial import inner membrane insertion complex		GO:0045039,protein insertion into mitochondrial inner membrane
C2D1A_RAT	Q66HA5	Cc2d1a	Coiled-coil and C2 domain-containing protein 1A	63.2	58.4	75.3	90.1	62.5	94.4	65.6333	82.3333	65.6333	82.3333	1.25444	0.209796	0	GO:0005829,cytosol;GO:0001650,fibrillar center;GO:0005815,microtubule organizing center;GO:0005634,nucleus;GO:0005886,plasma membrane	GO:0001227,DNA-binding transcription repressor activity, RNA polymerase II-specific;GO:0000978,RNA polymerase II proximal promoter sequence-specific DNA binding	GO:0000122,negative regulation of transcription by RNA polymerase II
D3ZKG3_RAT	D3ZKG3	Sec14l1	SEC14-like lipid-binding 1	30.2	29.3	30.9	50.2	31.8	31.4	30.1333	37.8	30.1333	37.8	1.25442	0.285114	0	GO:0005829,cytosol;GO:0005794,Golgi apparatus;GO:0005654,nucleoplasm	GO:0098772,molecular function regulator;GO:0039552,RIG-I binding	GO:0015871,choline transport;GO:0039536,negative regulation of RIG-I signaling pathway
SPTC1_RAT	D4A2H2	Sptlc1	Serine palmitoyltransferase 1	149.3	114.8	123.6	209.4	138.2	138.7	129.233	162.1	129.233	162.1	1.25432	0.271936	0	GO:0016021,integral component of membrane;GO:0035339,SPOTS complex	GO:0030170,pyridoxal phosphate binding;GO:0004758,serine C-palmitoyltransferase activity	GO:0046513,ceramide biosynthetic process;GO:1904504,positive regulation of lipophagy;GO:1904649,regulation of fat cell apoptotic process;GO:0046511,sphinganine biosynthetic process;GO:0006686,sphingomyelin biosynthetic process;GO:0046512,sphingosine biosynthetic process	rno:361213,path:rno00600,Sphingolipid metabolism;rno:361213,path:rno01100,Metabolic pathways;rno:361213,path:rno04071,Sphingolipid signaling pathway
Q5PQZ9_RAT	Q5PQZ9	Ndufc2	NADH dehydrogenase [ubiquinone] 1 subunit C2	118.6	110.1	116.8	146.2	137.9	149.2	115.167	144.433	115.167	144.433	1.25412	0.002342	1	GO:0016021,integral component of membrane;GO:0005747,mitochondrial respiratory chain complex I	GO:0008137,NADH dehydrogenase (ubiquinone) activity	GO:0006120,mitochondrial electron transport, NADH to ubiquinone;GO:0032981,mitochondrial respiratory chain complex I assembly;GO:0060547,negative regulation of necrotic cell death;GO:1901223,negative regulation of NIK/NF-kappaB signaling;GO:1903427,negative regulation of reactive oxygen species biosynthetic process;GO:2001171,positive regulation of ATP biosynthetic process;GO:0010918,positive reg…	rno:293130,path:rno00190,Oxidative phosphorylation;rno:293130,path:rno01100,Metabolic pathways;rno:293130,path:rno04714,Thermogenesis;rno:293130,path:rno04723,Retrograde endocannabinoid signaling;rno:293130,path:rno04932,Non-alcoholic fatty liver disease (NAFLD);rno:293130,path:rno05010,Alzheimer disease;rno:293130,path:rno05012,Parkinson disease;rno:293130,path:rno05016,Huntington disease
B2RYP8_RAT	B2RYP8	Tubgcp2	Gamma-tubulin complex component	150.6	127	166.1	290.3	122.9	143.1	147.9	185.433	147.9	185.433	1.25378	0.525043	0	GO:0005813,centrosome;GO:0000923,equatorial microtubule organizing center;GO:0000930,gamma-tubulin complex;GO:0008275,gamma-tubulin small complex;GO:0005874,microtubule;GO:0005654,nucleoplasm;GO:0000922,spindle pole	GO:0043015,gamma-tubulin binding;GO:0008237,metallopeptidase activity	GO:0031122,cytoplasmic microtubule organization;GO:0007229,integrin-mediated signaling pathway;GO:0051321,meiotic cell cycle;GO:0051415,microtubule nucleation by interphase microtubule organizing center;GO:0000278,mitotic cell cycle;GO:0051225,spindle assembly
D4A676_RAT	D4A676	Grpel2	GrpE protein homolog	142.4	158.3	143.1	163.1	220.6	172.6	147.933	185.433	147.933	185.433	1.25349	0.113106	0	GO:0001405,PAM complex, Tim23 associated import motor	GO:0000774,adenyl-nucleotide exchange factor activity;GO:0051087,chaperone binding;GO:0042803,protein homodimerization activity;GO:0051082,unfolded protein binding	GO:0006457,protein folding;GO:0030150,protein import into mitochondrial matrix
A0A0G2JYN4_RAT	A0A0G2JYN4	Ergic2	ERGIC and golgi 2	102.5	114.3	115.1	158.9	123.2	133.8	110.633	138.633	110.633	138.633	1.25309	0.069042	0	GO:0030134,COPII-coated ER to Golgi transport vesicle;GO:0005783,endoplasmic reticulum;GO:0030176,integral component of endoplasmic reticulum membrane;GO:0030173,integral component of Golgi membrane;GO:0005730,nucleolus		GO:0006888,endoplasmic reticulum to Golgi vesicle-mediated transport;GO:0006890,retrograde vesicle-mediated transport, Golgi to endoplasmic reticulum
F7FFR1_RAT	F7FFR1	Rars2	Arginyl-tRNA synthetase 2, mitochondrial	36.2	32.2	37.1	42.7	42.8	46.7	35.1667	44.0667	35.1667	44.0667	1.25308	0.011257	1	GO:0005739,mitochondrion	GO:0004814,arginine-tRNA ligase activity;GO:0005524,ATP binding	GO:0006420,arginyl-tRNA aminoacylation;GO:0032543,mitochondrial translation
LYRM1_RAT	B2RYU8	Lyrm1	LYR motif-containing protein 1	184.1	121.4	138.3	190.4	180	185.7	147.933	185.367	147.933	185.367	1.25304	0.119713	0
D4A8V0_RAT	D4A8V0	Celf5	CUGBP, Elav-like family member 5	116.2	116.5	141.3	162.6	137.5	168.5	124.667	156.2	124.667	156.2	1.25294	0.066992	0	GO:0005737,cytoplasm;GO:0005634,nucleus;GO:1990904,ribonucleoprotein complex	GO:0003729,mRNA binding;GO:0003723,RNA binding	GO:0006376,mRNA splice site selection;GO:0000381,regulation of alternative mRNA splicing, via spliceosome
F1LWG4_RAT	F1LWG4	Ndufaf1	NADH dehydrogenase (Ubiquinone) 1 alpha subcomplex, assembly factor 1 (Predicted), isoform CRA_a	122.2	101	107	135.7	130.7	147.3	110.067	137.9	110.067	137.9	1.25288	0.025357	1	GO:0005829,cytosol;GO:0005747,mitochondrial respiratory chain complex I;GO:0005739,mitochondrion	GO:0051082,unfolded protein binding	GO:0006120,mitochondrial electron transport, NADH to ubiquinone;GO:0032981,mitochondrial respiratory chain complex I assembly	rno:296086,path:rno04714,Thermogenesis
F1LQN1_RAT	F1LQN1	Galnt16	Polypeptide N-acetylgalactosaminyltransferase	72.8	77.2	74	86.3	97.3	97	74.6667	93.5333	74.6667	93.5333	1.25268	0.008032	1	GO:0005794,Golgi apparatus;GO:0000139,Golgi membrane;GO:0016021,integral component of membrane	GO:0030246,carbohydrate binding;GO:0004653,polypeptide N-acetylgalactosaminyltransferase activity	GO:0018242,protein O-linked glycosylation via serine;GO:0018243,protein O-linked glycosylation via threonine	rno:362760,path:rno00512,Mucin type O-glycan biosynthesis;rno:362760,path:rno01100,Metabolic pathways
LETM1_RAT	Q5XIN6	Letm1	Mitochondrial proton/calcium exchanger protein	109.1	94.7	100.5	132.2	119.8	129.1	101.433	127.033	101.433	127.033	1.25238	0.01026	1	GO:0016021,integral component of membrane;GO:0005743,mitochondrial inner membrane	GO:0015369,calcium;GO:0046872,metal ion binding;GO:0043022,ribosome binding	GO:0099093,calcium export from the mitochondrion;GO:0042407,cristae formation;GO:0051560,mitochondrial calcium ion homeostasis;GO:0006851,mitochondrial calcium ion transmembrane transport;GO:0034214,protein hexamerization;GO:0051260,protein homooligomerization
D3ZCZ9_RAT	D3ZCZ9	LOC100912599	NADH dehydrogenase [ubiquinone] iron-sulfur protein 6, mitochondrial	117.3	103	105.5	140.8	129.4	137.8	108.6	136	108.6	136	1.2523	0.00796	1	GO:0005747,mitochondrial respiratory chain complex I		GO:0006120,mitochondrial electron transport, NADH to ubiquinone	rno:100912599,path:rno00190,Oxidative phosphorylation;rno:100912599,path:rno01100,Metabolic pathways;rno:100912599,path:rno04714,Thermogenesis;rno:100912599,path:rno04723,Retrograde endocannabinoid signaling;rno:100912599,path:rno04932,Non-alcoholic fatty liver disease (NAFLD);rno:100912599,path:rno05010,Alzheimer disease;rno:100912599,path:rno05012,Parkinson disease;rno:100912599,path:rno05016,H…
G3V965_RAT	G3V965	Agpat5	1-acylglycerol-3-phosphate O-acyltransferase 5	34	34.1	37	52.1	38.1	41.4	35.0333	43.8667	35.0333	43.8667	1.25214	0.111443	0	GO:0016021,integral component of membrane;GO:0005739,mitochondrion	GO:0003841,1-acylglycerol-3-phosphate O-acyltransferase activity;GO:0016746,transferase activity, transferring acyl groups	GO:0006639,acylglycerol metabolic process;GO:0002244,hematopoietic progenitor cell differentiation;GO:0006644,phospholipid metabolic process	rno:306582,path:rno00561,Glycerolipid metabolism;rno:306582,path:rno00564,Glycerophospholipid metabolism;rno:306582,path:rno01100,Metabolic pathways;rno:306582,path:rno04072,Phospholipase D signaling pathway
A0A096MK30_RAT	A0A096MK30	Msn	Moesin	117.1	127	132.3	164.4	141.5	165.4	125.467	157.1	125.467	157.1	1.25212	0.024451	1	GO:0016324,apical plasma membrane;GO:0016323,basolateral plasma membrane;GO:0009986,cell surface;GO:0005856,cytoskeleton;GO:0005829,cytosol;GO:0030175,filopodium;GO:0005925,focal adhesion;GO:0071437,invadopodium;GO:0005902,microvillus;GO:0048471,perinuclear region of cytoplasm;GO:0031143,pseudopodium;GO:0001931,uropod	GO:0003779,actin binding;GO:0050839,cell adhesion molecule binding;GO:0003725,double-stranded RNA binding;GO:0019901,protein kinase binding;GO:0005102,signaling receptor binding	GO:0071394,cellular response to testosterone stimulus;GO:0061028,establishment of endothelial barrier;GO:0045198,establishment of epithelial cell apical/basal polarity;GO:0022612,gland morphogenesis;GO:0001771,immunological synapse formation;GO:0022614,membrane to membrane docking;GO:1903364,positive regulation of cellular protein catabolic process;GO:2000643,positive regulation of early endosome…
D4A3T0_RAT	D4A3T0	Sos1	SOS Ras/Rac guanine nucleotide exchange factor 1	133.7	178.1	132.3	168.8	202.4	184.7	148.033	185.3	148.033	185.3	1.25175	0.105762	0	GO:0005829,cytosol;GO:0043025,neuronal cell body;GO:0000786,nucleosome;GO:0005886,plasma membrane;GO:0014069,postsynaptic density	GO:0003677,DNA binding;GO:0046982,protein heterodimerization activity;GO:0005088,Ras guanyl-nucleotide exchange factor activity;GO:0005089,Rho guanyl-nucleotide exchange factor activity;GO:0017124,SH3 domain binding	GO:0001782,B cell homeostasis;GO:0048514,blood vessel morphogenesis;GO:0003209,cardiac atrium morphogenesis;GO:0007173,epidermal growth factor receptor signaling pathway;GO:0061029,eyelid development in camera-type eye;GO:0001942,hair follicle development;GO:0061384,heart trabecula morphogenesis;GO:1904693,midbrain morphogenesis;GO:0035264,multicellular organism growth;GO:0048011,neurotrophin TRK…
D3ZTW8_RAT	D3ZTW8	Mrpl27	Mitochondrial ribosomal protein L27	69.6	62.8	72.4	77.5	89.6	89.2	68.2667	85.4333	68.2667	85.4333	1.25147	0.024594	1	GO:0005762,mitochondrial large ribosomal subunit	GO:0003735,structural constituent of ribosome	GO:0006412,translation
D3ZYX8_RAT	D3ZYX8	Cox7a2l	Cytochrome c oxidase subunit 7A2-like	138.7	122.7	134.9	159.9	164.9	171.1	132.1	165.3	132.1	165.3	1.25133	0.004647	1	GO:0016021,integral component of membrane;GO:0005746,mitochondrial respirasome;GO:0005730,nucleolus	GO:0004129,cytochrome-c oxidase activity	GO:0097250,mitochondrial respirasome assembly;GO:0002082,regulation of oxidative phosphorylation	rno:298762,path:rno00190,Oxidative phosphorylation;rno:298762,path:rno04260,Cardiac muscle contraction;rno:298762,path:rno04714,Thermogenesis;rno:298762,path:rno04932,Non-alcoholic fatty liver disease (NAFLD);rno:298762,path:rno05010,Alzheimer disease;rno:298762,path:rno05012,Parkinson disease;rno:298762,path:rno05016,Huntington disease
Q5XIG9_RAT	Q5XIG9	Mtfp1	Mitochondrial fission process 1	130.4	130.9	133.1	146.9	157.9	188.4	131.467	164.4	131.467	164.4	1.25051	0.057147	0	GO:0005743,mitochondrial inner membrane;GO:0005739,mitochondrion		GO:0000266,mitochondrial fission;GO:0014850,response to muscle activity
A0A0G2JUB0_RAT	A0A0G2JUB0	Fam3c	Protein FAM3C	113.6	122.5	141.9	165.9	139.4	167.3	126	157.533	126	157.533	1.25026	0.062887	0			GO:0045721,negative regulation of gluconeogenesis
A0A0G2JSH2_RAT	A0A0G2JSH2	Bdh1	3-hydroxybutyrate dehydrogenase, type 1, isoform CRA_a	99.4	87.9	93.4	106.9	120.3	123.7	93.5667	116.967	93.5667	116.967	1.25009	0.018616	1	GO:0005739,mitochondrion;GO:0005654,nucleoplasm	GO:0003858,3-hydroxybutyrate dehydrogenase activity		rno:117099,path:rno00072,Synthesis and degradation of ketone bodies;rno:117099,path:rno00650,Butanoate metabolism;rno:117099,path:rno01100,Metabolic pathways
RS30_RAT	P62864	Fau	40S ribosomal protein S30	11	11.9	9.9	15.1	12.6	13.3	10.9333	13.6667	10.9333	13.6667	1.25	0.044156	1	GO:0005840,ribosome	GO:0003735,structural constituent of ribosome	GO:0006412,translation
CPT1A_RAT	P32198	Cpt1a	Carnitine O-palmitoyltransferase 1, liver isoform	113.5	110.2	116.9	161.7	132.1	131.8	113.533	141.867	113.533	141.867	1.24956	0.048603	1	GO:0016021,integral component of membrane;GO:0031307,integral component of mitochondrial outer membrane;GO:0043231,intracellular membrane-bounded organelle;GO:0005741,mitochondrial outer membrane;GO:0005739,mitochondrion	GO:0004095,carnitine O-palmitoyltransferase activity;GO:0042802,identical protein binding;GO:1990698,palmitoleoyltransferase activity	GO:0009437,carnitine metabolic process;GO:0071398,cellular response to fatty acid;GO:0042755,eating behavior;GO:0030855,epithelial cell differentiation;GO:0006635,fatty acid beta-oxidation;GO:0006006,glucose metabolic process;GO:0001676,long-chain fatty acid metabolic process;GO:0032000,positive regulation of fatty acid beta-oxidation;GO:0051260,protein homooligomerization;GO:0031998,regulation o…	rno:25757,path:rno00071,Fatty acid degradation;rno:25757,path:rno01212,Fatty acid metabolism;rno:25757,path:rno03320,PPAR signaling pathway;rno:25757,path:rno04152,AMPK signaling pathway;rno:25757,path:rno04714,Thermogenesis;rno:25757,path:rno04920,Adipocytokine signaling pathway;rno:25757,path:rno04922,Glucagon signaling pathway;rno:25757,path:rno04931,Insulin resistance
D3ZVS2_RAT	D3ZVS2	L2hgdh	L-2-hydroxyglutarate dehydrogenase	135.8	119.7	123.4	148	161.4	163.1	126.3	157.5	126.3	157.5	1.24703	0.010222	1	GO:0016021,integral component of membrane;GO:0005739,mitochondrion	GO:0003973,(S)-2-hydroxy-acid oxidase activity;GO:0047545,2-hydroxyglutarate dehydrogenase activity	GO:0044267,cellular protein metabolic process
RL30_RAT	P62890	Rpl30	60S ribosomal protein L30	110.2	102	102.1	129.8	121.6	140.5	104.767	130.633	104.767	130.633	1.2469	0.013327	1	GO:0005829,cytosol;GO:0022625,cytosolic large ribosomal subunit;GO:0005840,ribosome	GO:0003723,RNA binding;GO:0035368,selenocysteine insertion sequence binding;GO:0003735,structural constituent of ribosome	GO:0097421,liver regeneration;GO:1904571,positive regulation of selenocysteine incorporation;GO:0006412,translation	rno:100362027,path:rno03010,Ribosome;rno:64640,path:rno03010,Ribosome
D3ZZ95_RAT	D3ZZ95		60S ribosomal protein L36	135.7	125.1	123.6	180.4	142.9	155.9	128.133	159.733	128.133	159.733	1.24662	0.053203	0	GO:0005840,ribosome	GO:0003735,structural constituent of ribosome	GO:0006412,translation
AT5F1_RAT	P19511	Atp5pb	ATP synthase F(0) complex subunit B1, mitochondrial	117.9	109.7	114.1	138.6	139.4	147.9	113.9	141.967	113.9	141.967	1.24642	0.001798	1	GO:0005753,mitochondrial proton-transporting ATP synthase complex;GO:0000276,mitochondrial proton-transporting ATP synthase complex, coupling factor F(o)	GO:0044877,protein-containing complex binding;GO:0015078,proton transmembrane transporter activity	GO:0099132,ATP hydrolysis coupled cation transmembrane transport;GO:0046034,ATP metabolic process;GO:0015986,ATP synthesis coupled proton transport;GO:0071456,cellular response to hypoxia	rno:100911417,path:rno00190,Oxidative phosphorylation;rno:100911417,path:rno01100,Metabolic pathways;rno:100911417,path:rno04714,Thermogenesis;rno:100911417,path:rno05010,Alzheimer disease;rno:100911417,path:rno05012,Parkinson disease;rno:100911417,path:rno05016,Huntington disease;rno:171375,path:rno00190,Oxidative phosphorylation;rno:171375,path:rno01100,Metabolic pathways;rno:171375,path:rno047…
M0R665_RAT	M0R665		60S ribosomal protein L29	129.1	141.7	122.7	149.6	163.6	177.2	131.167	163.467	131.167	163.467	1.24625	0.029371	1	GO:0022625,cytosolic large ribosomal subunit	GO:0003735,structural constituent of ribosome	GO:0002181,cytoplasmic translation
Q642E2_RAT	Q642E2	Rpl28	60S ribosomal protein L28	55.8	53.6	60.2	79.8	58.8	72.7	56.5333	70.4333	56.5333	70.4333	1.24587	0.097985	0	GO:0005840,ribosome	GO:0003735,structural constituent of ribosome	GO:0006412,translation	rno:64638,path:rno03010,Ribosome
A0A0G2JZF6_RAT	A0A0G2JZF6	Ndufaf2	NADH:ubiquinone oxidoreductase complex assembly factor 2	135.5	118.4	124.7	152.2	158	161.4	126.2	157.2	126.2	157.2	1.24564	0.005442	1	GO:0016020,membrane;GO:0005739,mitochondrion	GO:0009055,electron transfer activity;GO:0008137,NADH dehydrogenase (ubiquinone) activity	GO:0045333,cellular respiration;GO:0061179,negative regulation of insulin secretion involved in cellular response to glucose stimulus;GO:0072593,reactive oxygen species metabolic process;GO:0022904,respiratory electron transport chain	rno:361894,path:rno04714,Thermogenesis
F1LZX7_RAT	F1LZX7	Rpl17	60S ribosomal protein L17	121.6	126.5	129.2	163.2	143.6	162.9	125.767	156.567	125.767	156.567	1.2449	0.010879	1	GO:0015934,large ribosomal subunit	GO:0003735,structural constituent of ribosome	GO:0006412,translation
Q5XIA6_RAT	Q5XIA6	Smpd1	Sphingomyelin phosphodiesterase	128.5	122.7	138.4	182.2	146.8	155.9	129.867	161.633	129.867	161.633	1.24461	0.051493	0	GO:0005768,endosome;GO:0005615,extracellular space;GO:0016021,integral component of membrane;GO:0042599,lamellar body;GO:0005764,lysosome;GO:0005886,plasma membrane	GO:0061750,acid sphingomyelin phosphodiesterase activity;GO:0016798,hydrolase activity, acting on glycosyl bonds;GO:0008081,phosphoric diester hydrolase activity;GO:0004767,sphingomyelin phosphodiesterase activity;GO:0008270,zinc ion binding	GO:0046513,ceramide biosynthetic process;GO:0008203,cholesterol metabolic process;GO:0043407,negative regulation of MAP kinase activity;GO:0043065,positive regulation of apoptotic process;GO:0035307,positive regulation of protein dephosphorylation;GO:0042220,response to cocaine;GO:0042493,response to drug;GO:0006685,sphingomyelin catabolic process;GO:0023021,termination of signal transduction	rno:308909,path:rno00600,Sphingolipid metabolism;rno:308909,path:rno01100,Metabolic pathways;rno:308909,path:rno04071,Sphingolipid signaling pathway;rno:308909,path:rno04142,Lysosome;rno:308909,path:rno04217,Necroptosis
RL10A_RAT	P62907	Rpl10a	60S ribosomal protein L10a	79.7	81.1	73.2	113.7	86.1	91.3	78	97.0333	78	97.0333	1.24402	0.096851	0	GO:0022625,cytosolic large ribosomal subunit;GO:0042788,polysomal ribosome;GO:0014069,postsynaptic density	GO:0003723,RNA binding;GO:0003735,structural constituent of ribosome	GO:0002181,cytoplasmic translation;GO:0000470,maturation of LSU-rRNA;GO:0045471,response to ethanol;GO:0006412,translation	rno:81729,path:rno03010,Ribosome
TIM23_RAT	O35093	Timm23	Mitochondrial import inner membrane translocase subunit Tim23	157.8	142.1	145.8	179.4	176	198.9	148.567	184.767	148.567	184.767	1.24366	0.013406	1	GO:0031305,integral component of mitochondrial inner membrane;GO:0005743,mitochondrial inner membrane;GO:0005744,TIM23 mitochondrial import inner membrane translocase complex	GO:0015450,P-P-bond-hydrolysis-driven protein transmembrane transporter activity;GO:0008320,protein transmembrane transporter activity	GO:0006886,intracellular protein transport;GO:0010954,positive regulation of protein processing;GO:0030150,protein import into mitochondrial matrix;GO:1905242,response to 3,3',5-triiodo-L-thyronine
RS23_RAT	P62268	Rps23	40S ribosomal protein S23	46	52.7	54.5	69.5	59.5	61.5	51.0667	63.5	51.0667	63.5	1.24347	0.036001	1	GO:0022627,cytosolic small ribosomal subunit;GO:0042788,polysomal ribosome;GO:0005840,ribosome;GO:0005791,rough endoplasmic reticulum;GO:0015935,small ribosomal subunit	GO:0003735,structural constituent of ribosome;GO:0045182,translation regulator activity	GO:0002181,cytoplasmic translation;GO:1990145,maintenance of translational fidelity;GO:0006412,translation	rno:124323,path:rno03010,Ribosome
NUD19_RAT	Q6AYD9	Nudt19	Nucleoside diphosphate-linked moiety X motif 19	58.2	56.5	62.4	71.3	69.6	79.3	59.0333	73.4	59.0333	73.4	1.24337	0.014327	1	GO:0005777,peroxisome	GO:0016787,hydrolase activity;GO:0046872,metal ion binding;GO:0005102,signaling receptor binding		rno:308518,path:rno04146,Peroxisome
B2RZD6_RAT	B2RZD6	Ndufa4	NDUFA4, mitochondrial complex-associated	111.6	99.5	105	126.6	133.7	132.7	105.367	131	105.367	131	1.24328	0.003466	1	GO:0016021,integral component of membrane;GO:0005747,mitochondrial respiratory chain complex I;GO:0005751,mitochondrial respiratory chain complex IV	GO:0004129,cytochrome-c oxidase activity;GO:0044877,protein-containing complex binding
F162A_RAT	Q4QQV3	Fam162a	Protein FAM162A	116.9	102.6	105.2	147.7	125.2	130.7	108.233	134.533	108.233	134.533	1.24299	0.031167	1	GO:0016021,integral component of membrane;GO:0005739,mitochondrion		GO:0006919,activation of cysteine-type endopeptidase activity involved in apoptotic process;GO:0071456,cellular response to hypoxia;GO:0051402,neuron apoptotic process;GO:0043065,positive regulation of apoptotic process;GO:0090200,positive regulation of release of cytochrome c from mitochondria
RISC_RAT	Q920A6	Scpep1	Retinoid-inducible serine carboxypeptidase	132.1	125.3	130	159	141.5	180.5	129.133	160.333	129.133	160.333	1.24161	0.052795	0	GO:0005829,cytosol;GO:0005576,extracellular region	GO:0004185,serine-type carboxypeptidase activity	GO:0045776,negative regulation of blood pressure;GO:0097755,positive regulation of blood vessel diameter;GO:0051603,proteolysis involved in cellular protein catabolic process;GO:0042573,retinoic acid metabolic process
F1LT13_RAT	F1LT13	Angel2	Angel homolog 2	128	118.3	134.5	153.5	153.9	165.4	126.933	157.6	126.933	157.6	1.2416	0.007406	1	GO:0015030,Cajal body;GO:0005737,cytoplasm	GO:0003730,mRNA 3'-UTR binding	GO:0070935,3'-UTR-mediated mRNA stabilization;GO:0045930,negative regulation of mitotic cell cycle
B2RZ57_RAT	B2RZ57	Mrpl18	Mitochondrial ribosomal protein L18	141.3	128.7	136.4	184.5	155.6	164.4	135.467	168.167	135.467	168.167	1.24139	0.024583	1	GO:0005762,mitochondrial large ribosomal subunit;GO:0005739,mitochondrion	GO:0008097,5S rRNA binding;GO:0003735,structural constituent of ribosome	GO:0035928,rRNA import into mitochondrion;GO:0006412,translation	rno:292244,path:rno03010,Ribosome
D3ZEA0_RAT	D3ZEA0	Fndc3a	Fibronectin type III domain containing 3a (Predicted), isoform CRA_a	129.3	126.3	133.6	174.9	157.2	150.8	129.733	160.967	129.733	160.967	1.24075	0.014173	1	GO:0001669,acrosomal vesicle;GO:0005829,cytosol;GO:0005794,Golgi apparatus;GO:0016021,integral component of membrane;GO:0012506,vesicle membrane		GO:0098609,cell-cell adhesion;GO:0009566,fertilization;GO:0060009,Sertoli cell development;GO:0007286,spermatid development
B1WC67_RAT	B1WC67	Slc25a24	RCG29001	112.2	99.5	106.5	130.5	128.6	135.6	106.067	131.567	106.067	131.567	1.24042	0.003801	1	GO:0016021,integral component of membrane;GO:0005743,mitochondrial inner membrane	GO:0005347,ATP transmembrane transporter activity;GO:0005509,calcium ion binding	GO:0071277,cellular response to calcium ion;GO:0034599,cellular response to oxidative stress;GO:0006839,mitochondrial transport;GO:0010941,regulation of cell death
Q5VLR5_RAT	Q5VLR5	Erp44	BWK4	130	126.8	132.2	151.9	156.9	173.6	129.667	160.8	129.667	160.8	1.2401	0.009915	1	GO:0009986,cell surface;GO:0005788,endoplasmic reticulum lumen;GO:0005789,endoplasmic reticulum membrane;GO:0005793,endoplasmic reticulum-Golgi intermediate compartment	GO:0003756,protein disulfide isomerase activity	GO:0045454,cell redox homeostasis;GO:0009100,glycoprotein metabolic process;GO:0006457,protein folding;GO:0034976,response to endoplasmic reticulum stress;GO:0006986,response to unfolded protein
A0A0G2JXC1_RAT	A0A0G2JXC1	Lman1	Protein ERGIC-53	99	94.3	94	123.4	108.9	123.6	95.7667	118.633	95.7667	118.633	1.23877	0.011176	1	GO:0005737,cytoplasm;GO:0016021,integral component of membrane	GO:0005537,mannose binding	GO:0006888,endoplasmic reticulum to Golgi vesicle-mediated transport
F1LPG9_RAT	F1LPG9	Washc2c	WASH complex subunit 2C	105	101.5	130.1	160.5	125.2	131.1	112.2	138.933	112.2	138.933	1.23826	0.131919	0	GO:0071203,WASH complex
NGLY1_RAT	Q5XI55	Ngly1	Peptide-N(4)-(N-acetyl-beta-glucosaminyl)asparagine amidase	148.6	122.6	117.3	163.9	129.4	187.7	129.5	160.333	129.5	160.333	1.23809	0.188858	0	GO:0005737,cytoplasm;GO:0005829,cytosol;GO:0005634,nucleus	GO:0046872,metal ion binding;GO:0000224,peptide-N4-(N-acetyl-beta-glucosaminyl)asparagine amidase activity	GO:0006516,glycoprotein catabolic process;GO:0006517,protein deglycosylation;GO:0006515,protein quality control for misfolded or incompletely synthesized proteins	rno:361014,path:rno04141,Protein processing in endoplasmic reticulum
COX41_RAT	P10888	Cox4i1	Cytochrome c oxidase subunit 4 isoform 1, mitochondrial	108.9	96.5	102.5	124.4	124.7	132	102.633	127.033	102.633	127.033	1.23774	0.004996	1	GO:0005751,mitochondrial respiratory chain complex IV;GO:0005634,nucleus	GO:0004129,cytochrome-c oxidase activity	GO:0006123,mitochondrial electron transport, cytochrome c to oxygen;GO:0007584,response to nutrient	rno:29445,path:rno00190,Oxidative phosphorylation;rno:29445,path:rno01100,Metabolic pathways;rno:29445,path:rno04260,Cardiac muscle contraction;rno:29445,path:rno04714,Thermogenesis;rno:29445,path:rno04932,Non-alcoholic fatty liver disease (NAFLD);rno:29445,path:rno05010,Alzheimer disease;rno:29445,path:rno05012,Parkinson disease;rno:29445,path:rno05016,Huntington disease
D3ZNK1_RAT	D3ZNK1	Mtx3	Metaxin 3	128.8	120.5	127.7	161.8	151.4	153.3	125.667	155.5	125.667	155.5	1.2374	0.001935	1	GO:0001401,SAM complex
ATP5L_RAT	Q6PDU7	Atp5mg	ATP synthase subunit g, mitochondrial	137.1	113.1	143.8	161	148.7	177.8	131.333	162.5	131.333	162.5	1.23731	0.06824	0	GO:0005753,mitochondrial proton-transporting ATP synthase complex;GO:0000276,mitochondrial proton-transporting ATP synthase complex, coupling factor F(o)	GO:0015078,proton transmembrane transporter activity	GO:0099132,ATP hydrolysis coupled cation transmembrane transport;GO:0046034,ATP metabolic process;GO:0015986,ATP synthesis coupled proton transport	rno:300677,path:rno00190,Oxidative phosphorylation;rno:300677,path:rno01100,Metabolic pathways;rno:300677,path:rno04714,Thermogenesis
M0R4G0_RAT	M0R4G0	Islr2	Immunoglobulin superfamily-containing leucine-rich repeat 2	29.9	31.5	35.2	58.9	29.9	30.7	32.2	39.8333	32.2	39.8333	1.23706	0.473809	0	GO:0009986,cell surface;GO:0016021,integral component of membrane		GO:0045773,positive regulation of axon extension
COX3_RAT	P05505	Mtco3	Cytochrome c oxidase subunit 3	138.8	126.9	134.8	194.6	153.4	147.2	133.5	165.067	133.5	165.067	1.23645	0.107733	0	GO:0016021,integral component of membrane;GO:0005743,mitochondrial inner membrane;GO:0005739,mitochondrion;GO:0045277,respiratory chain complex IV	GO:0004129,cytochrome-c oxidase activity;GO:0009055,electron transfer activity;GO:0015453,oxidoreduction-driven active transmembrane transporter activity	GO:0009060,aerobic respiration;GO:0006123,mitochondrial electron transport, cytochrome c to oxygen;GO:0008535,respiratory chain complex IV assembly	rno:26204,path:rno00190,Oxidative phosphorylation;rno:26204,path:rno01100,Metabolic pathways;rno:26204,path:rno04260,Cardiac muscle contraction;rno:26204,path:rno04714,Thermogenesis;rno:26204,path:rno04932,Non-alcoholic fatty liver disease (NAFLD);rno:26204,path:rno05010,Alzheimer disease;rno:26204,path:rno05012,Parkinson disease;rno:26204,path:rno05016,Huntington disease
D3ZTW7_RAT	D3ZTW7	Atpaf2	ATP synthase mitochondrial F1 complex assembly factor 2	129.5	120.7	140.5	153.4	160	169.6	130.233	161	130.233	161	1.23624	0.014244	1	GO:0005829,cytosol;GO:0016607,nuclear speck		GO:0043461,proton-transporting ATP synthase complex assembly
OS9_RAT	Q5RKH6	Os9	Protein OS-9	116	125	112.9	142.7	137	157.6	117.967	145.767	117.967	145.767	1.23566	0.017582	1	GO:0005783,endoplasmic reticulum;GO:0005788,endoplasmic reticulum lumen;GO:0000836,Hrd1p ubiquitin ligase complex	GO:0030246,carbohydrate binding;GO:0002020,protease binding	GO:1904153,negative regulation of retrograde protein transport, ER to cytosol;GO:0006621,protein retention in ER lumen;GO:0006605,protein targeting;GO:0016567,protein ubiquitination;GO:0030970,retrograde protein transport, ER to cytosol;GO:0030433,ubiquitin-dependent ERAD pathway;GO:0006511,ubiquitin-dependent protein catabolic process	rno:362891,path:rno04141,Protein processing in endoplasmic reticulum
D3ZHF8_RAT	D3ZHF8	Guf1	Translation factor GUF1, mitochondrial	130.5	143.3	141.7	172.3	172.4	168.7	138.5	171.133	138.5	171.133	1.23562	0.001488	1	GO:0005743,mitochondrial inner membrane;GO:0005759,mitochondrial matrix;GO:0005739,mitochondrion	GO:0005525,GTP binding;GO:0003924,GTPase activity;GO:0043022,ribosome binding	GO:0045727,positive regulation of translation;GO:0006412,translation
MAVS_RAT	Q66HG9	Mavs	Mitochondrial antiviral-signaling protein	126.9	110	122.6	149.7	148.1	146.4	119.833	148.067	119.833	148.067	1.23561	0.005427	1	GO:0016021,integral component of membrane;GO:0005741,mitochondrial outer membrane;GO:0005739,mitochondrion;GO:0005777,peroxisome	GO:0035591,signaling adaptor activity	GO:0002218,activation of innate immune response;GO:0071360,cellular response to exogenous dsRNA;GO:0042742,defense response to bacterium;GO:0051607,defense response to virus;GO:0045087,innate immune response;GO:0002230,positive regulation of defense response to virus by host;GO:0032727,positive regulation of interferon-alpha production;GO:1902741,positive regulation of interferon-alpha secretion;…	rno:311430,path:rno04621,NOD-like receptor signaling pathway;rno:311430,path:rno04622,RIG-I-like receptor signaling pathway;rno:311430,path:rno04623,Cytosolic DNA-sensing pathway;rno:311430,path:rno05160,Hepatitis C;rno:311430,path:rno05161,Hepatitis B;rno:311430,path:rno05162,Measles;rno:311430,path:rno05164,Influenza A;rno:311430,path:rno05168,Herpes simplex virus 1 infection;rno:311430,path:rn…
PHB_RAT	P67779	Phb	Prohibitin	119.6	110.2	117.3	141.9	140.1	146.8	115.7	142.933	115.7	142.933	1.23538	0.001417	1	GO:0009986,cell surface;GO:0005737,cytoplasm;GO:0031315,extrinsic component of mitochondrial outer membrane;GO:0098891,extrinsic component of presynaptic active zone membrane;GO:0098982,GABA-ergic synapse;GO:0098978,glutamatergic synapse;GO:0030061,mitochondrial crista;GO:0005739,mitochondrion;GO:0005634,nucleus;GO:0014069,postsynaptic density	GO:0000981,DNA-binding transcription factor activity, RNA polymerase II-specific	GO:0031100,animal organ regeneration;GO:0071897,DNA biosynthetic process;GO:0043066,negative regulation of apoptotic process;GO:0008285,negative regulation of cell population proliferation;GO:0000122,negative regulation of transcription by RNA polymerase II;GO:0001552,ovarian follicle atresia;GO:0001541,ovarian follicle development;GO:0034097,response to cytokine;GO:0042493,response to drug;GO:00…
CX6C2_RAT	P11951	Cox6c2	Cytochrome c oxidase subunit 6C-2	118.6	112.4	118	144.3	142	144.8	116.333	143.7	116.333	143.7	1.23524	0.000221	1	GO:0016021,integral component of membrane;GO:0005751,mitochondrial respiratory chain complex IV	GO:0004129,cytochrome-c oxidase activity		rno:54322,path:rno00190,Oxidative phosphorylation;rno:54322,path:rno01100,Metabolic pathways;rno:54322,path:rno04260,Cardiac muscle contraction;rno:54322,path:rno04714,Thermogenesis;rno:54322,path:rno04932,Non-alcoholic fatty liver disease (NAFLD);rno:54322,path:rno05010,Alzheimer disease;rno:54322,path:rno05012,Parkinson disease;rno:54322,path:rno05016,Huntington disease
B2RYT4_RAT	B2RYT4	Mrps14	Mitochondrial ribosomal protein S14	148.6	121.8	136.5	153.8	166	182.7	135.633	167.5	135.633	167.5	1.23495	0.049177	1	GO:0005763,mitochondrial small ribosomal subunit	GO:0003735,structural constituent of ribosome	GO:0006412,translation	rno:289143,path:rno03010,Ribosome
Q6AYS2_RAT	Q6AYS2	Sfxn1	Sidoreflexin	80.6	78.3	94.5	105.5	99.3	108.1	84.4667	104.3	84.4667	104.3	1.23481	0.025278	1	GO:0016021,integral component of membrane;GO:0031966,mitochondrial membrane	GO:0015075,ion transmembrane transporter activity	GO:0030218,erythrocyte differentiation;GO:0006826,iron ion transport
Q9EP88_RAT	Q9EP88	Slc25a14	Brain mitochondrial carrier protein BMCP1	132.7	123.1	127.5	147.4	165.9	159.7	127.767	157.667	127.767	157.667	1.23402	0.008051	1	GO:0016021,integral component of membrane;GO:0005743,mitochondrial inner membrane	GO:0015297,antiporter activity;GO:0015140,malate transmembrane transporter activity;GO:0015131,oxaloacetate transmembrane transporter activity;GO:0015141,succinate transmembrane transporter activity;GO:0015116,sulfate transmembrane transporter activity;GO:0015117,thiosulfate transmembrane transporter activity	GO:0071423,malate transmembrane transport;GO:0006839,mitochondrial transport;GO:0015729,oxaloacetate transport;GO:0035435,phosphate ion transmembrane transport;GO:0071422,succinate transmembrane transport;GO:0008272,sulfate transport;GO:0015709,thiosulfate transport
D4A4Z9_RAT	D4A4Z9	Ktn1	Kinectin 1	99.5	97.2	98.2	127.5	112.6	123.5	98.3	121.2	98.3	121.2	1.23296	0.007047	1	GO:0005783,endoplasmic reticulum;GO:0016021,integral component of membrane	GO:0019894,kinesin binding	GO:0007018,microtubule-based movement
D3ZD09_RAT	D3ZD09	Cox6b1	Cytochrome c oxidase subunit	125.1	122	131.4	157.7	151	157.9	126.167	155.533	126.167	155.533	1.23276	0.001198	1	GO:0005739,mitochondrion			rno:688869,path:rno00190,Oxidative phosphorylation;rno:688869,path:rno01100,Metabolic pathways;rno:688869,path:rno04260,Cardiac muscle contraction;rno:688869,path:rno04714,Thermogenesis;rno:688869,path:rno04932,Non-alcoholic fatty liver disease (NAFLD);rno:688869,path:rno05010,Alzheimer disease;rno:688869,path:rno05012,Parkinson disease;rno:688869,path:rno05016,Huntington disease
GPX1_RAT	P04041	Gpx1	Glutathione peroxidase 1	128.3	132	127.3	151.6	150.8	174.8	129.2	159.067	129.2	159.067	1.23117	0.020228	1	GO:0005829,cytosol;GO:0005739,mitochondrion;GO:0005634,nucleus	GO:0004602,glutathione peroxidase activity;GO:0004601,peroxidase activity	GO:0007568,aging;GO:0071333,cellular response to glucose stimulus;GO:0006749,glutathione metabolic process;GO:0042744,hydrogen peroxide catabolic process;GO:0032355,response to estradiol;GO:0051593,response to folic acid;GO:0009749,response to glucose;GO:0009725,response to hormone;GO:0042542,response to hydrogen peroxide;GO:0035094,response to nicotine;GO:0014070,response to organic cyclic compo…	rno:24404,path:rno00480,Glutathione metabolism;rno:24404,path:rno00590,Arachidonic acid metabolism;rno:24404,path:rno04918,Thyroid hormone synthesis;rno:24404,path:rno05014,Amyotrophic lateral sclerosis (ALS);rno:24404,path:rno05016,Huntington disease
D4A6W6_RAT	D4A6W6		Uncharacterized protein	95.9	93.4	97.7	143.6	101.1	108.6	95.6667	117.767	95.6667	117.767	1.23101	0.168288	0	GO:0015934,large ribosomal subunit	GO:0003723,RNA binding;GO:0003735,structural constituent of ribosome	GO:0006412,translation
NDUB1_RAT	P0DN35	Ndufb1	NADH dehydrogenase [ubiquinone] 1 beta subcomplex subunit 1	102.8	99.4	101.1	126.6	123.8	122.9	101.1	124.433	101.1	124.433	1.2308	9.6e-05	1	GO:0016021,integral component of membrane;GO:0005747,mitochondrial respiratory chain complex I	GO:0003954,NADH dehydrogenase activity	GO:0032981,mitochondrial respiratory chain complex I assembly
F1LQZ0_RAT	F1LQZ0	Tmem65	Transmembrane protein 65	89.6	83.9	95	108.7	98	123.7	89.5	110.133	89.5	110.133	1.23054	0.063766	0	GO:0016021,integral component of membrane;GO:0014704,intercalated disc;GO:0005743,mitochondrial inner membrane;GO:0005886,plasma membrane		GO:0003231,cardiac ventricle development;GO:1903779,regulation of cardiac conduction
G3V8L3_RAT	G3V8L3	Lmna	Lamin A, isoform CRA_b	111.7	130.4	114.5	175.8	137.7	125.3	118.867	146.267	118.867	146.267	1.23051	0.16749	0	GO:0005638,lamin filament;GO:0031965,nuclear membrane;GO:0005654,nucleoplasm	GO:0005198,structural molecule activity	GO:0071456,cellular response to hypoxia;GO:0030951,establishment or maintenance of microtubule cytoskeleton polarity;GO:1903243,negative regulation of cardiac muscle hypertrophy in response to stress;GO:2001237,negative regulation of extrinsic apoptotic signaling pathway;GO:0072201,negative regulation of mesenchymal cell proliferation;GO:0090201,negative regulation of release of cytochrome c from…	rno:60374,path:rno04210,Apoptosis;rno:60374,path:rno05410,Hypertrophic cardiomyopathy (HCM);rno:60374,path:rno05412,Arrhythmogenic right ventricular cardiomyopathy (ARVC);rno:60374,path:rno05414,Dilated cardiomyopathy (DCM)
D3ZXK4_RAT	D3ZXK4	Abhd11	Abhydrolase domain-containing 11	84.6	70.1	69.6	83.1	91.9	101	74.7667	92	74.7667	92	1.23049	0.073112	0	GO:0005739,mitochondrion	GO:0003824,catalytic activity
D4A9P7_RAT	D4A9P7	Bola2	BolA family member 2	124.6	122.2	146.3	159.9	147.4	176.4	131.033	161.233	131.033	161.233	1.23048	0.056619	0
B0K026_RAT	B0K026	Letmd1	LETM1 domain-containing 1	130.1	124.4	143.4	168.4	157	164.2	132.633	163.2	132.633	163.2	1.23046	0.00949	1	GO:0016021,integral component of membrane;GO:0005743,mitochondrial inner membrane;GO:0005654,nucleoplasm	GO:0043022,ribosome binding
RL10_RAT	Q6PDV7	Rpl10	60S ribosomal protein L10	52.7	50.8	48.6	63.3	59.5	64.3	50.7	62.3667	50.7	62.3667	1.23011	0.003442	1	GO:0022625,cytosolic large ribosomal subunit	GO:0003735,structural constituent of ribosome;GO:0045182,translation regulator activity	GO:1990403,embryonic brain development;GO:0097421,liver regeneration;GO:0006417,regulation of translation;GO:0000027,ribosomal large subunit assembly;GO:0006412,translation	rno:81764,path:rno03010,Ribosome
Q7TPA1_RAT	Q7TPA1	Slc25a15	Ab1-114	134.4	122.4	126.8	155.8	153.6	162.4	127.867	157.267	127.867	157.267	1.22993	0.002587	1	GO:0016021,integral component of membrane	GO:0022857,transmembrane transporter activity
D4A4H5_RAT	D4A4H5	Sdf2	Stromal cell derived factor 2 (Predicted), isoform CRA_b	121.1	119	144	169.1	133.5	169.7	128.033	157.433	128.033	157.433	1.22963	0.110716	0	GO:0016020,membrane
P2Y12_RAT	Q9EPX4	P2ry12	P2Y purinoceptor 12	142.4	127.6	123.3	139.6	159.5	184.4	131.1	161.167	131.1	161.167	1.22934	0.101505	0	GO:0009925,basal plasma membrane;GO:0005901,caveola;GO:0044298,cell body membrane;GO:0031253,cell projection membrane;GO:0009897,external side of plasma membrane;GO:0016021,integral component of membrane;GO:0031224,intrinsic component of membrane;GO:0005886,plasma membrane	GO:0001621,ADP receptor activity;GO:0001609,G protein-coupled adenosine receptor activity;GO:0045028,G protein-coupled purinergic nucleotide receptor activity	GO:0001973,adenosine receptor signaling pathway;GO:0007193,adenylate cyclase-inhibiting G protein-coupled receptor signaling pathway;GO:0070588,calcium ion transmembrane transport;GO:0019722,calcium-mediated signaling;GO:0035585,calcium-mediated signaling using extracellular calcium source;GO:0030030,cell projection organization;GO:0071318,cellular response to ATP;GO:0021808,cytosolic calcium sig…	rno:64803,path:rno04611,Platelet activation
Q4KMA8_RAT	Q4KMA8	Erap1	Aminopeptidase	123.9	123.6	118.3	140.6	151.3	157.7	121.933	149.867	121.933	149.867	1.22909	0.006249	1	GO:0005789,endoplasmic reticulum membrane;GO:0005576,extracellular region	GO:0005138,interleukin-6 receptor binding;GO:0070006,metalloaminopeptidase activity;GO:0008270,zinc ion binding	GO:0019885,antigen processing and presentation of endogenous peptide antigen via MHC class I;GO:0006509,membrane protein ectodomain proteolysis;GO:0045766,positive regulation of angiogenesis;GO:0008217,regulation of blood pressure
D4A7L4_RAT	D4A7L4	Ndufb11	NADH dehydrogenase (Ubiquinone) 1 beta subcomplex, 11 (Predicted)	136.9	127.2	129.9	156.2	160.8	167	131.333	161.333	131.333	161.333	1.22843	0.002143	1	GO:0016021,integral component of membrane			rno:299310,path:rno00190,Oxidative phosphorylation;rno:299310,path:rno01100,Metabolic pathways;rno:299310,path:rno04714,Thermogenesis;rno:299310,path:rno04723,Retrograde endocannabinoid signaling;rno:299310,path:rno04932,Non-alcoholic fatty liver disease (NAFLD);rno:299310,path:rno05010,Alzheimer disease;rno:299310,path:rno05012,Parkinson disease;rno:299310,path:rno05016,Huntington disease
F6Q5K7_RAT	F6Q5K7	Mrps18b	Mitochondrial ribosomal protein S18B	134.9	126.1	138.6	164.9	158	167.9	133.2	163.6	133.2	163.6	1.22823	0.003004	1	GO:0030054,cell junction;GO:0005763,mitochondrial small ribosomal subunit;GO:0005739,mitochondrion;GO:0005654,nucleoplasm	GO:0003735,structural constituent of ribosome	GO:0032543,mitochondrial translation	rno:294230,path:rno05203,Viral carcinogenesis
A0A0G2JXJ9_RAT	A0A0G2JXJ9	Krt14	Keratin, type I cytoskeletal 14	135.5	119.7	115.8	200.6	120.2	134.7	123.667	151.833	123.667	151.833	1.22776	0.33069	0	GO:0005882,intermediate filament	GO:0005198,structural molecule activity
SCPDL_RAT	Q6AY30	Sccpdh	Saccharopine dehydrogenase-like oxidoreductase	115.9	114.5	111.3	138.6	134	146.8	113.9	139.8	113.9	139.8	1.22739	0.002886	1	GO:0005811,lipid droplet;GO:0005739,mitochondrion;GO:0005886,plasma membrane	GO:0016491,oxidoreductase activity	GO:0009247,glycolipid biosynthetic process
Q5U362_RAT	Q5U362	Anxa4	Annexin	110.9	90.8	100.2	104.5	112	154	100.633	123.5	100.633	123.5	1.22723	0.237125	0	GO:0009986,cell surface;GO:0031965,nuclear membrane;GO:0048471,perinuclear region of cytoplasm;GO:0005886,plasma membrane;GO:0012506,vesicle membrane	GO:0005509,calcium ion binding;GO:0005544,calcium-dependent phospholipid binding;GO:0048306,calcium-dependent protein binding;GO:0042802,identical protein binding;GO:0051059,NF-kappaB binding	GO:0030855,epithelial cell differentiation;GO:2000483,negative regulation of interleukin-8 secretion;GO:0032088,negative regulation of NF-kappaB transcription factor activity;GO:0007219,Notch signaling pathway;GO:0006357,regulation of transcription by RNA polymerase II
TOM70_RAT	Q75Q39	Tomm70	Mitochondrial import receptor subunit TOM70	82.3	82.3	90.7	109.3	103.5	100.5	85.1	104.433	85.1	104.433	1.22718	0.007104	1	GO:0031307,integral component of mitochondrial outer membrane;GO:0005742,mitochondrial outer membrane translocase complex		GO:0061052,negative regulation of cell growth involved in cardiac muscle cell development;GO:1904591,positive regulation of protein import;GO:0097068,response to thyroxine
VDAC2_RAT	P81155	Vdac2	Voltage-dependent anion-selective channel protein 2	112.2	106.2	106.9	137.5	131.3	130.4	108.433	133.067	108.433	133.067	1.22717	0.001092	1	GO:0001669,acrosomal vesicle;GO:0042645,mitochondrial nucleoid;GO:0005741,mitochondrial outer membrane;GO:0005739,mitochondrion;GO:0046930,pore complex;GO:0008021,synaptic vesicle	GO:0000166,nucleotide binding;GO:0015288,porin activity;GO:0008308,voltage-gated anion channel activity	GO:0007339,binding of sperm to zona pellucida;GO:2001243,negative regulation of intrinsic apoptotic signaling pathway;GO:0032272,negative regulation of protein polymerization	rno:83531,path:rno04020,Calcium signaling pathway;rno:83531,path:rno04022,cGMP-PKG signaling pathway;rno:83531,path:rno04216,Ferroptosis;rno:83531,path:rno04217,Necroptosis;rno:83531,path:rno04218,Cellular senescence;rno:83531,path:rno04621,NOD-like receptor signaling pathway;rno:83531,path:rno04979,Cholesterol metabolism;rno:83531,path:rno05012,Parkinson disease;rno:83531,path:rno05016,Huntingto…
RASK_RAT	P08644	Kras	GTPase KRas	112.3	111	164.6	185.4	124.9	165.6	129.3	158.633	129.3	158.633	1.22686	0.30704	0	GO:0005829,cytosol;GO:0031234,extrinsic component of cytoplasmic side of plasma membrane;GO:0045121,membrane raft;GO:0005739,mitochondrion;GO:0005886,plasma membrane	GO:0019003,GDP binding;GO:0019002,GMP binding;GO:0005525,GTP binding;GO:0003924,GTPase activity;GO:0030275,LRR domain binding;GO:0044877,protein-containing complex binding	GO:0030036,actin cytoskeleton organization;GO:0019221,cytokine-mediated signaling pathway;GO:0038002,endocrine signaling;GO:0060441,epithelial tube branching involved in lung morphogenesis;GO:0007565,female pregnancy;GO:0021897,forebrain astrocyte development;GO:0048873,homeostasis of number of cells within a tissue;GO:0001889,liver development;GO:0045596,negative regulation of cell differentiati…	rno:24525,path:rno01521,EGFR tyrosine kinase inhibitor resistance;rno:24525,path:rno01522,Endocrine resistance;rno:24525,path:rno04010,MAPK signaling pathway;rno:24525,path:rno04012,ErbB signaling pathway;rno:24525,path:rno04014,Ras signaling pathway;rno:24525,path:rno04015,Rap1 signaling pathway;rno:24525,path:rno04062,Chemokine signaling pathway;rno:24525,path:rno04068,FoxO signaling pathway;rn…
D3ZWJ9_RAT	D3ZWJ9	Fam234b	Family with sequence similarity 234, member B	126	127.5	132.4	190.2	142.3	140.9	128.633	157.8	128.633	157.8	1.22674	0.148436	0	GO:0016021,integral component of membrane
M0R4I7_RAT	M0R4I7	Atp23	Mitochondrial inner membrane protease ATP23	130.9	119.6	129.5	162.4	148.1	155.6	126.667	155.367	126.667	155.367	1.22658	0.006229	1	GO:0030054,cell junction;GO:0005829,cytosol;GO:0031314,extrinsic component of mitochondrial inner membrane;GO:0005886,plasma membrane	GO:0046872,metal ion binding;GO:0004222,metalloendopeptidase activity	GO:0034982,mitochondrial protein processing;GO:0033615,mitochondrial proton-transporting ATP synthase complex assembly
G3V9T9_RAT	G3V9T9	Ptpn6	Tyrosine-protein phosphatase non-receptor type	160.2	137.1	151.9	139.2	199.3	212.2	149.733	183.567	149.733	183.567	1.22596	0.223141	0	GO:0042105,alpha-beta T cell receptor complex;GO:0005911,cell-cell junction;GO:0005737,cytoplasm;GO:0005730,nucleolus	GO:0050839,cell adhesion molecule binding;GO:0140031,phosphorylation-dependent protein binding;GO:0001784,phosphotyrosine residue binding;GO:0019901,protein kinase binding;GO:0042169,SH2 domain binding;GO:0017124,SH3 domain binding;GO:0005001,transmembrane receptor protein tyrosine phosphatase activity	GO:0033277,abortive mitotic cell cycle;GO:0050853,B cell receptor signaling pathway;GO:0008283,cell population proliferation;GO:0002244,hematopoietic progenitor cell differentiation;GO:0035556,intracellular signal transduction;GO:0035855,megakaryocyte development;GO:0042267,natural killer cell mediated cytotoxicity;GO:0050859,negative regulation of B cell receptor signaling pathway;GO:0002924,neg…
RGS10_RAT	P49806	Rgs10	Regulator of G-protein signaling 10	159.4	119	129.6	148.3	169	182.8	136	166.7	136	166.7	1.22574	0.122348	0	GO:0043679,axon terminus;GO:0005829,cytosol;GO:0043197,dendritic spine;GO:0043025,neuronal cell body;GO:0005634,nucleus	GO:0001965,G-protein alpha-subunit binding;GO:0005096,GTPase activator activity	GO:0007213,G protein-coupled acetylcholine receptor signaling pathway;GO:0009968,negative regulation of signal transduction;GO:0043547,positive regulation of GTPase activity;GO:0008277,regulation of G protein-coupled receptor signaling pathway;GO:0001975,response to amphetamine
D3ZBM3_RAT	D3ZBM3	Fech	Ferrochelatase	132.8	122	130.7	144.9	161.1	166.5	128.5	157.5	128.5	157.5	1.22568	0.01638	1	GO:0005739,mitochondrion	GO:0004325,ferrochelatase activity	GO:0071549,cellular response to dexamethasone stimulus;GO:0006783,heme biosynthetic process;GO:0042168,heme metabolic process;GO:0046501,protoporphyrinogen IX metabolic process;GO:0046685,response to arsenic-containing substance;GO:0042493,response to drug;GO:0045471,response to ethanol;GO:0017085,response to insecticide;GO:0010288,response to lead ion;GO:0010038,response to metal ion;GO:0051597,…	rno:361338,path:rno00860,Porphyrin and chlorophyll metabolism;rno:361338,path:rno01100,Metabolic pathways
D3ZZ21_RAT	D3ZZ21	Ndufb6	NADH dehydrogenase (Ubiquinone) 1 beta subcomplex, 6 (Predicted)	119.1	115.4	124.9	147.6	144.5	148.4	119.8	146.833	119.8	146.833	1.22565	0.00085	1	GO:0016021,integral component of membrane;GO:0005747,mitochondrial respiratory chain complex I;GO:0005654,nucleoplasm		GO:0006120,mitochondrial electron transport, NADH to ubiquinone;GO:0032981,mitochondrial respiratory chain complex I assembly	rno:297990,path:rno00190,Oxidative phosphorylation;rno:297990,path:rno01100,Metabolic pathways;rno:297990,path:rno04714,Thermogenesis;rno:297990,path:rno04723,Retrograde endocannabinoid signaling;rno:297990,path:rno04932,Non-alcoholic fatty liver disease (NAFLD);rno:297990,path:rno05010,Alzheimer disease;rno:297990,path:rno05012,Parkinson disease;rno:297990,path:rno05016,Huntington disease
Q6P9Y4_RAT	Q6P9Y4	Slc25a4	ADP/ATP translocase 1	114.6	111.5	116.7	151	137.2	131.9	114.267	140.033	114.267	140.033	1.2255	0.011923	1	GO:0016021,integral component of membrane;GO:0005743,mitochondrial inner membrane	GO:0022857,transmembrane transporter activity	GO:0015866,ADP transport;GO:0008637,apoptotic mitochondrial changes;GO:0060546,negative regulation of necroptotic process
Q6P3V9_RAT	Q6P3V9	Rpl4	60S ribosomal protein L4	58.8	59.3	54.9	86.6	60.6	64.8	57.6667	70.6667	57.6667	70.6667	1.22543	0.187102	0	GO:0005634,nucleus;GO:0005840,ribosome;GO:0005791,rough endoplasmic reticulum	GO:0003735,structural constituent of ribosome	GO:0006412,translation
NDUAB_RAT	Q80W89	Ndufa11	NADH dehydrogenase [ubiquinone] 1 alpha subcomplex subunit 11	137.1	119.1	132.7	166.8	155.2	154.4	129.633	158.8	129.633	158.8	1.22499	0.012364	1	GO:0016021,integral component of membrane;GO:0005747,mitochondrial respiratory chain complex I;GO:0005739,mitochondrion		GO:0032981,mitochondrial respiratory chain complex I assembly;GO:0055114,oxidation-reduction process	rno:301123,path:rno00190,Oxidative phosphorylation;rno:301123,path:rno01100,Metabolic pathways;rno:301123,path:rno04714,Thermogenesis;rno:301123,path:rno04723,Retrograde endocannabinoid signaling;rno:301123,path:rno04932,Non-alcoholic fatty liver disease (NAFLD);rno:301123,path:rno05010,Alzheimer disease;rno:301123,path:rno05012,Parkinson disease;rno:301123,path:rno05016,Huntington disease
F1M1E4_RAT	F1M1E4	Pnkd	PNKD, MBL domain-containing	131.1	116.9	117.4	169.4	144.3	133.7	121.8	149.133	121.8	149.133	1.22441	0.077328	0		GO:0004416,hydroxyacylglutathione hydrolase activity	GO:0019243,methylglyoxal catabolic process to D-lactate via S-lactoyl-glutathione
A0A0G2JZ68_RAT	A0A0G2JZ68	Tfb1m	rRNA adenine N(6)-methyltransferase	101.7	133	128.1	144.5	149.4	150.2	120.933	148.033	120.933	148.033	1.22409	0.051781	0	GO:0042645,mitochondrial nucleoid	GO:0003723,RNA binding;GO:0000179,rRNA (adenine-N6,N6-)-dimethyltransferase activity
SSRG_RAT	Q08013	Ssr3	Translocon-associated protein subunit gamma	145.8	131.1	127.3	159.6	142.4	192.7	134.733	164.9	134.733	164.9	1.2239	0.128878	0	GO:0016021,integral component of membrane;GO:0005784,Sec61 translocon complex		GO:0006614,SRP-dependent cotranslational protein targeting to membrane	rno:81784,path:rno04141,Protein processing in endoplasmic reticulum
PLRKT_RAT	D4ACN8	Plgrkt	Plasminogen receptor (KT)	105.9	96.4	96.5	121	123.1	121.6	99.6	121.9	99.6	121.9	1.2239	0.002259	1	GO:0005887,integral component of plasma membrane		GO:0006935,chemotaxis;GO:0006954,inflammatory response;GO:0010756,positive regulation of plasminogen activation
TXTP_RAT	P32089	Slc25a1	Tricarboxylate transport protein, mitochondrial	137.9	121.6	135.8	182.5	150	151.3	131.767	161.267	131.767	161.267	1.22388	0.066653	0	GO:0016021,integral component of membrane;GO:0005743,mitochondrial inner membrane	GO:0015137,citrate transmembrane transporter activity	GO:0006843,mitochondrial citrate transmembrane transport
ATP5I_RAT	P29419	Atp5me	ATP synthase subunit e, mitochondrial	116.2	113.9	117	140.9	140.6	143.3	115.7	141.6	115.7	141.6	1.22385	3.3e-05	1	GO:0005753,mitochondrial proton-transporting ATP synthase complex;GO:0000276,mitochondrial proton-transporting ATP synthase complex, coupling factor F(o);GO:0005739,mitochondrion	GO:0016887,ATPase activity;GO:0044877,protein-containing complex binding;GO:0015078,proton transmembrane transporter activity	GO:0046034,ATP metabolic process;GO:0015986,ATP synthesis coupled proton transport
A0A0G2JSR0_RAT	A0A0G2JSR0	Vdac3	Voltage-dependent anion-selective channel protein 3	92.9	90.5	90.8	121.6	108.4	105.5	91.4	111.833	91.4	111.833	1.22356	0.015135	1	GO:0005741,mitochondrial outer membrane	GO:0008308,voltage-gated anion channel activity	GO:0001662,behavioral fear response;GO:0007612,learning;GO:0007270,neuron-neuron synaptic transmission;GO:1902017,regulation of cilium assembly
A9UMV9_RAT	A9UMV9	Ndufa7	NADH:ubiquinone oxidoreductase subunit A7	79.5	74.7	76.8	94.8	91.2	96.6	77	94.2	77	94.2	1.22338	0.001231	1	GO:0005747,mitochondrial respiratory chain complex I	GO:0008137,NADH dehydrogenase (ubiquinone) activity	GO:0006120,mitochondrial electron transport, NADH to ubiquinone	rno:299643,path:rno00190,Oxidative phosphorylation;rno:299643,path:rno01100,Metabolic pathways;rno:299643,path:rno04714,Thermogenesis;rno:299643,path:rno04723,Retrograde endocannabinoid signaling;rno:299643,path:rno04932,Non-alcoholic fatty liver disease (NAFLD);rno:299643,path:rno05010,Alzheimer disease;rno:299643,path:rno05012,Parkinson disease;rno:299643,path:rno05016,Huntington disease
MRPP3_RAT	B5DF07	Mrpp3	Mitochondrial ribonuclease P catalytic subunit	131.7	115.2	116.8	158	138.9	147.6	121.233	148.167	121.233	148.167	1.22216	0.024143	1	GO:0042645,mitochondrial nucleoid;GO:0030678,mitochondrial ribonuclease P complex	GO:0046872,metal ion binding;GO:0004526,ribonuclease P activity	GO:0097745,mitochondrial tRNA 5'-end processing;GO:0001682,tRNA 5'-leader removal
NDUS1_RAT	Q66HF1	Ndufs1	NADH-ubiquinone oxidoreductase 75 kDa subunit, mitochondrial	118.8	110.6	114.5	141.7	136.6	142	114.633	140.1	114.633	140.1	1.22216	0.000985	1	GO:0005758,mitochondrial intermembrane space;GO:0005747,mitochondrial respiratory chain complex I;GO:0045272,plasma membrane respiratory chain complex I	GO:0051537,2 iron, 2 sulfur cluster binding;GO:0051539,4 iron, 4 sulfur cluster binding;GO:0009055,electron transfer activity;GO:0046872,metal ion binding;GO:0008137,NADH dehydrogenase (ubiquinone) activity	GO:0008637,apoptotic mitochondrial changes;GO:0046034,ATP metabolic process;GO:0042773,ATP synthesis coupled electron transport;GO:0045333,cellular respiration;GO:0072593,reactive oxygen species metabolic process;GO:0051881,regulation of mitochondrial membrane potential	rno:301458,path:rno00190,Oxidative phosphorylation;rno:301458,path:rno01100,Metabolic pathways;rno:301458,path:rno04714,Thermogenesis;rno:301458,path:rno04723,Retrograde endocannabinoid signaling;rno:301458,path:rno04932,Non-alcoholic fatty liver disease (NAFLD);rno:301458,path:rno05010,Alzheimer disease;rno:301458,path:rno05012,Parkinson disease;rno:301458,path:rno05016,Huntington disease
M0R7V3_RAT	M0R7V3	Apoo	MICOS complex subunit	73.1	63.4	64.4	77.9	83.2	84.4	66.9667	81.8333	66.9667	81.8333	1.222	0.015477	1	GO:0005829,cytosol;GO:0005789,endoplasmic reticulum membrane;GO:0005576,extracellular region;GO:0000139,Golgi membrane;GO:0061617,MICOS complex		GO:0042407,cristae formation
D3ZUD8_RAT	D3ZUD8	Tm9sf3	Transmembrane 9 superfamily member	128.6	132.6	119.6	154.1	153.9	157.3	126.933	155.1	126.933	155.1	1.2219	0.002142	1	GO:0016021,integral component of membrane;GO:0016020,membrane		GO:0072657,protein localization to membrane
D4A8A0_RAT	D4A8A0	Cad	Carbamoyl-phosphate synthetase 2, aspartate transcarbamylase, and dihydroorotase	212.9	69.2	168	120.9	180	249	150.033	183.3	150.033	183.3	1.22173	0.586485	0	GO:0042995,cell projection;GO:0005737,cytoplasm;GO:0005829,cytosol;GO:0043025,neuronal cell body;GO:0016363,nuclear matrix;GO:0005654,nucleoplasm;GO:0032991,protein-containing complex;GO:0043195,terminal bouton	GO:0016597,amino acid binding;GO:0004070,aspartate carbamoyltransferase activity;GO:0005524,ATP binding;GO:0004088,carbamoyl-phosphate synthase (glutamine-hydrolyzing) activity;GO:0004151,dihydroorotase activity;GO:0019899,enzyme binding;GO:0042802,identical protein binding;GO:0008270,zinc ion binding	GO:0006207,'de novo' pyrimidine nucleobase biosynthetic process;GO:0031100,animal organ regeneration;GO:0035690,cellular response to drug;GO:0071364,cellular response to epidermal growth factor stimulus;GO:0019240,citrulline biosynthetic process;GO:0017144,drug metabolic process;GO:0007565,female pregnancy;GO:0006541,glutamine metabolic process;GO:0007507,heart development;GO:0007595,lactation;GO…
D3ZQX3_RAT	D3ZQX3	Mrps12	Mitochondrial ribosomal protein S12	80.7	70.3	80.2	85.7	97.6	99	77.0667	94.1	77.0667	94.1	1.22102	0.03457	1	GO:0005763,mitochondrial small ribosomal subunit	GO:0003735,structural constituent of ribosome	GO:0006412,translation	rno:292758,path:rno03010,Ribosome
TIM10_RAT	P62074	Timm10	Mitochondrial import inner membrane translocase subunit Tim10	134.6	125.9	128	160.8	146.8	166.3	129.5	157.967	129.5	157.967	1.21982	0.011079	1	GO:0005743,mitochondrial inner membrane;GO:0042719,mitochondrial intermembrane space protein transporter complex;GO:0042721,TIM22 mitochondrial import inner membrane insertion complex	GO:0051087,chaperone binding;GO:0046872,metal ion binding;GO:0042803,protein homodimerization activity;GO:0008565,protein transporter activity	GO:0072321,chaperone-mediated protein transport;GO:0045039,protein insertion into mitochondrial inner membrane
G3V8W2_RAT	G3V8W2	Cds2	Phosphatidate cytidylyltransferase	107.8	93.6	94.8	138.7	110.2	112.4	98.7333	120.433	98.7333	120.433	1.21978	0.101018	0	GO:0005783,endoplasmic reticulum;GO:0016021,integral component of membrane	GO:0004605,phosphatidate cytidylyltransferase activity	GO:0016024,CDP-diacylglycerol biosynthetic process
RACK1_RAT	P63245	Rack1	Receptor of activated protein C kinase 1	82.9	91.7	88.2	105.3	103.3	111.9	87.6	106.833	87.6	106.833	1.21956	0.006191	1	GO:0005737,cytoplasm;GO:0005829,cytosol;GO:0022627,cytosolic small ribosomal subunit;GO:0030425,dendrite;GO:1990630,IRE1-RACK1-PP2A complex;GO:0016020,membrane;GO:0030496,midbody;GO:0005739,mitochondrion;GO:0043025,neuronal cell body;GO:0005654,nucleoplasm;GO:0005634,nucleus;GO:0043204,perikaryon;GO:0048471,perinuclear region of cytoplasm;GO:0001891,phagocytic cup;GO:0015935,small ribosomal subun…	GO:0030332,cyclin binding;GO:0008656,cysteine-type endopeptidase activator activity involved in apoptotic process;GO:0019899,enzyme binding;GO:0042803,protein homodimerization activity;GO:0005080,protein kinase C binding;GO:0019903,protein phosphatase binding;GO:0030292,protein tyrosine kinase inhibitor activity;GO:0030971,receptor tyrosine kinase binding;GO:0043022,ribosome binding;GO:0042169,SH…	GO:0007049,cell cycle;GO:0071333,cellular response to glucose stimulus;GO:0071363,cellular response to growth factor stimulus;GO:0007369,gastrulation;GO:0030308,negative regulation of cell growth;GO:1903208,negative regulation of hydrogen peroxide-induced neuron death;GO:0033137,negative regulation of peptidyl-serine phosphorylation;GO:0050765,negative regulation of phagocytosis;GO:0051898,negati…	rno:83427,path:rno05162,Measles
Q5U3Z5_RAT	Q5U3Z5	Bri3bp	BRI3-binding protein	135.2	123.8	113.8	168.3	134.5	151.8	124.267	151.533	124.267	151.533	1.21942	0.077627	0	GO:0016021,integral component of membrane;GO:0005739,mitochondrion
A0A0G2JWG6_RAT	A0A0G2JWG6	Golgb1	Golgin B1	125.3	126.9	137.5	157.7	144.3	173.2	129.9	158.4	129.9	158.4	1.2194	0.036128	1	GO:0005801,cis-Golgi network;GO:0005793,endoplasmic reticulum-Golgi intermediate compartment;GO:0016021,integral component of membrane		GO:1905793,protein localization to pericentriolar material
Q4V8H5_RAT	Q4V8H5	Dnpep	Aspartyl aminopeptidase	58.6	59.4	66.2	73.1	73.7	77.8	61.4	74.8667	61.4	74.8667	1.21933	0.008887	1	GO:0005737,cytoplasm;GO:0005829,cytosol;GO:0005576,extracellular region	GO:0070006,metalloaminopeptidase activity;GO:0008270,zinc ion binding
ADT2_RAT	Q09073	Slc25a5	ADP/ATP translocase 2	119.3	115.3	122.7	162.2	137.8	135.5	119.1	145.167	119.1	145.167	1.21886	0.041552	1	GO:0016021,integral component of membrane;GO:0045121,membrane raft;GO:0005743,mitochondrial inner membrane;GO:0042645,mitochondrial nucleoid;GO:0071817,MMXD complex	GO:0005471,ATP;GO:0031625,ubiquitin protein ligase binding	GO:1990830,cellular response to leukemia inhibitory factor;GO:0007059,chromosome segregation;GO:1901029,negative regulation of mitochondrial outer membrane permeabilization involved in apoptotic signaling pathway;GO:0008284,positive regulation of cell population proliferation	rno:25176,path:rno04020,Calcium signaling pathway;rno:25176,path:rno04022,cGMP-PKG signaling pathway;rno:25176,path:rno04217,Necroptosis;rno:25176,path:rno04218,Cellular senescence;rno:25176,path:rno05012,Parkinson disease;rno:25176,path:rno05016,Huntington disease;rno:25176,path:rno05164,Influenza A;rno:25176,path:rno05166,Human T-cell leukemia virus 1 infection
F1LTX8_RAT	F1LTX8	Lpgat1	Lysophosphatidylglycerol acyltransferase 1	118.9	137.7	143.7	161.3	157.8	168.8	133.433	162.633	133.433	162.633	1.21884	0.023059	1	GO:0016021,integral component of membrane	GO:0003841,1-acylglycerol-3-phosphate O-acyltransferase activity;GO:0016746,transferase activity, transferring acyl groups	GO:0006644,phospholipid metabolic process	rno:679692,path:rno00564,Glycerophospholipid metabolism
G3V7Y3_RAT	G3V7Y3	Atp5f1d	ATP synthase subunit delta, mitochondrial	90.5	91.8	96	106.6	108	124.5	92.7667	113.033	92.7667	113.033	1.21847	0.027588	1	GO:0005753,mitochondrial proton-transporting ATP synthase complex;GO:0045261,proton-transporting ATP synthase complex, catalytic core F(1)	GO:0046933,proton-transporting ATP synthase activity, rotational mechanism	GO:0015986,ATP synthesis coupled proton transport
D4AE56_RAT	D4AE56	Ptges2	Prostaglandin E synthase 2	109.7	98.1	102.6	122.6	124.4	131.1	103.467	126.033	103.467	126.033	1.21811	0.006063	1	GO:0005829,cytosol;GO:0005739,mitochondrion;GO:0005634,nucleus	GO:0003677,DNA binding;GO:0009055,electron transfer activity;GO:0050220,prostaglandin-E synthase activity;GO:0015035,protein disulfide oxidoreductase activity	GO:0045454,cell redox homeostasis;GO:0045893,positive regulation of transcription, DNA-templated;GO:0046903,secretion	rno:311865,path:rno00590,Arachidonic acid metabolism;rno:311865,path:rno01100,Metabolic pathways
F1M1W4_RAT	F1M1W4	Ndfip2	Nedd4 family-interacting protein 2	131.8	109.4	146.4	177.1	155.8	139.2	129.2	157.367	129.2	157.367	1.21801	0.140712	0	GO:0005783,endoplasmic reticulum;GO:0005794,Golgi apparatus;GO:0016021,integral component of membrane;GO:0005739,mitochondrion;GO:0048471,perinuclear region of cytoplasm	GO:0050699,WW domain binding	GO:0030001,metal ion transport;GO:0010629,negative regulation of gene expression;GO:0051224,negative regulation of protein transport;GO:0032410,negative regulation of transporter activity;GO:0031398,positive regulation of protein ubiquitination;GO:0007034,vacuolar transport
QCR2_RAT	P32551	Uqcrc2	Cytochrome b-c1 complex subunit 2, mitochondrial	88	80.9	85.7	101.3	101.4	107.4	84.8667	103.367	84.8667	103.367	1.21799	0.00312	1	GO:0005743,mitochondrial inner membrane;GO:0017087,mitochondrial processing peptidase complex;GO:0005750,mitochondrial respiratory chain complex III;GO:0005751,mitochondrial respiratory chain complex IV;GO:0005739,mitochondrion;GO:0005654,nucleoplasm	GO:0046872,metal ion binding;GO:0004222,metalloendopeptidase activity;GO:0044877,protein-containing complex binding	GO:0055114,oxidation-reduction process;GO:0006627,protein processing involved in protein targeting to mitochondrion	rno:293448,path:rno00190,Oxidative phosphorylation;rno:293448,path:rno01100,Metabolic pathways;rno:293448,path:rno04260,Cardiac muscle contraction;rno:293448,path:rno04714,Thermogenesis;rno:293448,path:rno04932,Non-alcoholic fatty liver disease (NAFLD);rno:293448,path:rno05010,Alzheimer disease;rno:293448,path:rno05012,Parkinson disease;rno:293448,path:rno05016,Huntington disease
CRLS1_RAT	Q5U2V5	Crls1	Cardiolipin synthase (CMP-forming)	163	120.2	167.7	163.3	157.5	228.3	150.3	183.033	150.3	183.033	1.21779	0.296166	0	GO:0016021,integral component of membrane;GO:0005743,mitochondrial inner membrane;GO:0031966,mitochondrial membrane;GO:0005739,mitochondrion	GO:0008808,cardiolipin synthase activity	GO:0032049,cardiolipin biosynthetic process;GO:0046474,glycerophospholipid biosynthetic process;GO:1905711,response to phosphatidylethanolamine;GO:0097068,response to thyroxine	rno:366196,path:rno00564,Glycerophospholipid metabolism;rno:366196,path:rno01100,Metabolic pathways
G3V7J2_RAT	G3V7J2	Prkra	Interferon-inducible double-stranded RNA-dependent protein kinase activator A	130.2	124.5	121.8	145.9	143.8	168.6	125.5	152.767	125.5	152.767	1.21726	0.030545	1	GO:0005829,cytosol;GO:0005654,nucleoplasm;GO:0070578,RISC-loading complex	GO:0003725,double-stranded RNA binding;GO:0008047,enzyme activator activity;GO:0019899,enzyme binding;GO:0016301,kinase activity;GO:0070883,pre-miRNA binding;GO:0042803,protein homodimerization activity	GO:0034599,cellular response to oxidative stress;GO:0042474,middle ear morphogenesis;GO:0042473,outer ear morphogenesis;GO:2001244,positive regulation of intrinsic apoptotic signaling pathway;GO:0031054,pre-miRNA processing;GO:0030422,production of siRNA involved in RNA interference;GO:0006468,protein phosphorylation;GO:0050821,protein stabilization;GO:0048705,skeletal system morphogenesis
G3V9Z3_RAT	G3V9Z3	Maoa	Amine oxidase	101.4	97	106	136.1	117.1	117.3	101.467	123.5	101.467	123.5	1.21715	0.031883	1	GO:0005739,mitochondrion	GO:0008131,primary amine oxidase activity	GO:0042420,dopamine catabolic process;GO:0009967,positive regulation of signal transduction	rno:29253,path:rno00260,Glycine, serine and threonine metabolism;rno:29253,path:rno00330,Arginine and proline metabolism;rno:29253,path:rno00340,Histidine metabolism;rno:29253,path:rno00350,Tyrosine metabolism;rno:29253,path:rno00360,Phenylalanine metabolism;rno:29253,path:rno00380,Tryptophan metabolism;rno:29253,path:rno00982,Drug metabolism;rno:29253,path:rno01100,Metabolic pathways;rno:29253,p…
DMAC2_RAT	Q5I0I4	Dmac2	Distal membrane-arm assembly complex protein 2	154.3	125.7	120.8	161.5	158.6	167.6	133.6	162.567	133.6	162.567	1.21682	0.054791	0	GO:0005747,mitochondrial respiratory chain complex I;GO:0019005,SCF ubiquitin ligase complex		GO:0032981,mitochondrial respiratory chain complex I assembly;GO:0016567,protein ubiquitination;GO:0031146,SCF-dependent proteasomal ubiquitin-dependent protein catabolic process;GO:0006511,ubiquitin-dependent protein catabolic process
PLS3_RAT	Q6QBQ4	Plscr3	Phospholipid scramblase 3	138.2	166	146.9	207.7	191.8	149.4	150.367	182.967	150.367	182.967	1.2168	0.16543	0	GO:0016021,integral component of membrane;GO:0031966,mitochondrial membrane;GO:0005886,plasma membrane	GO:0048306,calcium-dependent protein binding;GO:0017128,phospholipid scramblase activity;GO:0017124,SH3 domain binding	GO:0006915,apoptotic process;GO:0071222,cellular response to lipopolysaccharide;GO:0042632,cholesterol homeostasis;GO:0042593,glucose homeostasis;GO:0017121,plasma membrane phospholipid scrambling
D4ACP8_RAT	D4ACP8	Serac1	Serine active site-containing 1	134.6	118.2	135.7	160.5	156.5	155.7	129.5	157.567	129.5	157.567	1.21673	0.008665	1	GO:0005783,endoplasmic reticulum;GO:0031012,extracellular matrix;GO:0016021,integral component of membrane;GO:0044233,mitochondria-associated endoplasmic reticulum membrane;GO:0005739,mitochondrion		GO:0030198,extracellular matrix organization;GO:0032367,intracellular cholesterol transport;GO:0036148,phosphatidylglycerol acyl-chain remodeling
G3V9P3_RAT	G3V9P3	Vsir	Platelet receptor Gi24	149.9	110.3	133.9	147.2	154.7	177.6	131.367	159.833	131.367	159.833	1.2167	0.124746	0	GO:0016021,integral component of membrane			rno:690899,path:rno04514,Cell adhesion molecules (CAMs)
SEP15_RAT	Q923V8	Selenof	Selenoprotein F	133	123.2	122.7	141.4	144.6	175	126.3	153.667	126.3	153.667	1.21668	0.071267	0	GO:0005788,endoplasmic reticulum lumen	GO:0008430,selenium binding;GO:0008379,thioredoxin peroxidase activity	GO:0051084,'de novo' posttranslational protein folding;GO:0035092,sperm chromatin condensation
D3ZQE8_RAT	D3ZQE8	Xpo5	Exportin 5	99.2	137.7	122.7	189.5	127.6	120.4	119.867	145.833	119.867	145.833	1.21663	0.351196	0	GO:0005737,cytoplasm;GO:0005829,cytosol;GO:0035068,micro-ribonucleoprotein complex;GO:0042272,nuclear RNA export factor complex;GO:0005634,nucleus;GO:0042565,RNA nuclear export complex	GO:0003729,mRNA binding;GO:0005049,nuclear export signal receptor activity;GO:0070883,pre-miRNA binding;GO:0008565,protein transporter activity;GO:0008536,Ran GTPase binding;GO:0000049,tRNA binding	GO:1900370,positive regulation of RNA interference;GO:0035281,pre-miRNA export from nucleus;GO:0006611,protein export from nucleus;GO:0046825,regulation of protein export from nucleus	rno:363194,path:rno03013,RNA transport
CLCN7_RAT	P51799	Clcn7	H(+)/Cl(-) exchange transporter 7	80.9	78.2	82.9	103.3	89.2	101.9	80.6667	98.1333	80.6667	98.1333	1.21653	0.020358	1	GO:0031410,cytoplasmic vesicle;GO:0016021,integral component of membrane;GO:0005765,lysosomal membrane;GO:0005654,nucleoplasm	GO:0015297,antiporter activity;GO:0005524,ATP binding;GO:0005247,voltage-gated chloride channel activity	GO:1902476,chloride transmembrane transport;GO:0009268,response to pH
G3V698_RAT	G3V698	Coq2	4-hydroxybenzoate polyprenyltransferase, mitochondrial	131.9	120.4	121.8	123.4	158.7	173	124.7	151.7	124.7	151.7	1.21652	0.149888	0	GO:0031305,integral component of mitochondrial inner membrane	GO:0002083,4-hydroxybenzoate decaprenyltransferase activity;GO:0047293,4-hydroxybenzoate nonaprenyltransferase activity	GO:0006071,glycerol metabolic process;GO:0008299,isoprenoid biosynthetic process;GO:0006744,ubiquinone biosynthetic process
RM14_RAT	Q7M0E7	Mrpl14	39S ribosomal protein L14, mitochondrial	4.4	4	4.1	5	5.1	5.1	4.16667	5.06667	4.16667	5.06667	1.216	0.001956	1	GO:0005762,mitochondrial large ribosomal subunit;GO:0005739,mitochondrion	GO:0003735,structural constituent of ribosome	GO:0006412,translation	rno:301250,path:rno03010,Ribosome
G45IP_RAT	Q5XJW2	Gadd45gip1	Growth arrest and DNA damage-inducible proteins-interacting protein 1	128.2	125.5	133.4	167.6	146.1	157	129.033	156.9	129.033	156.9	1.21596	0.01363	1	GO:0005739,mitochondrion;GO:0005634,nucleus;GO:0005840,ribosome		GO:0071850,mitotic cell cycle arrest
OPA1_RAT	Q2TA68	Opa1	Dynamin-like 120 kDa protein, mitochondrial	129.4	118.6	124	153.1	144.7	154.5	124	150.767	124	150.767	1.21586	0.003595	1	GO:0005737,cytoplasm;GO:0005829,cytosol;GO:0030425,dendrite;GO:0031314,extrinsic component of mitochondrial inner membrane;GO:0016021,integral component of membrane;GO:0016020,membrane;GO:0030061,mitochondrial crista;GO:0005758,mitochondrial intermembrane space;GO:0031966,mitochondrial membrane;GO:0005741,mitochondrial outer membrane;GO:0005739,mitochondrion;GO:0005654,nucleoplasm	GO:1901612,cardiolipin binding;GO:0005525,GTP binding;GO:0003924,GTPase activity;GO:0019900,kinase binding;GO:0008017,microtubule binding;GO:0070300,phosphatidic acid binding	GO:0007568,aging;GO:0006915,apoptotic process;GO:0036444,calcium import into the mitochondrion;GO:0071333,cellular response to glucose stimulus;GO:0071456,cellular response to hypoxia;GO:1905232,cellular response to L-glutamate;GO:0090398,cellular senescence;GO:0090102,cochlea development;GO:0003374,dynamin family protein polymerization involved in mitochondrial fission;GO:0046039,GTP metabolic p…
Q6P2A5_RAT	Q6P2A5	Ak3	GTP:AMP phosphotransferase AK3, mitochondrial	123.2	107.4	115.5	131.1	142.9	146.8	115.367	140.267	115.367	140.267	1.21583	0.019209	1	GO:0005759,mitochondrial matrix	GO:0004017,adenylate kinase activity;GO:0005524,ATP binding;GO:0005525,GTP binding;GO:0046899,nucleoside triphosphate adenylate kinase activity	GO:0006172,ADP biosynthetic process;GO:0046033,AMP metabolic process;GO:0046039,GTP metabolic process;GO:0046041,ITP metabolic process;GO:0046051,UTP metabolic process
ZRAB2_RAT	O35986	Zranb2	Zinc finger Ran-binding domain-containing protein 2	143.3	159.1	149	223	164.5	161.1	150.467	182.867	150.467	182.867	1.21533	0.191124	0	GO:0005634,nucleus	GO:0046872,metal ion binding;GO:0003723,RNA binding	GO:0006397,mRNA processing;GO:0008380,RNA splicing
D3ZH41_RAT	D3ZH41	Ckap4	Cytoskeleton-associated protein 4	106.1	96.4	90.7	108.3	113.4	134.6	97.7333	118.767	97.7333	118.767	1.21521	0.084718	0	GO:0005783,endoplasmic reticulum;GO:0005791,rough endoplasmic reticulum			rno:362859,path:rno04141,Protein processing in endoplasmic reticulum
M0RDU0_RAT	M0RDU0	F8a1	Coagulation factor VIII-associated 1	161.8	122.7	167.1	171.9	187.1	189.4	150.533	182.8	150.533	182.8	1.21435	0.098467	0
ATP68_RAT	D3Z9R8	Atp5mpl	ATP synthase subunit ATP5MPL, mitochondrial	129.5	125.3	127.3	154.6	157.9	151.5	127.367	154.667	127.367	154.667	1.21434	0.000247	1	GO:0016021,integral component of membrane;GO:0005753,mitochondrial proton-transporting ATP synthase complex
D4ABV0_RAT	D4ABV0	Smim26	RGD1566320 (Predicted)	131	130.8	125.6	145.9	159.3	165.2	129.133	156.8	129.133	156.8	1.21425	0.009817	1	GO:0016021,integral component of membrane
D3Z900_RAT	D3Z900	2019-03-02	Mitochondrial amidoxime reducing component 2	111.9	104.9	116.1	146.7	137.7	119.8	110.967	134.733	110.967	134.733	1.21418	0.0499	1	GO:0016021,integral component of membrane	GO:0003824,catalytic activity;GO:0030151,molybdenum ion binding;GO:0030170,pyridoxal phosphate binding
PCAT1_RAT	Q1HAQ0	Lpcat1	Lysophosphatidylcholine acyltransferase 1	113.6	124	157.9	173	134.7	172.5	131.833	160.067	131.833	160.067	1.21416	0.200359	0	GO:0005783,endoplasmic reticulum;GO:0005789,endoplasmic reticulum membrane;GO:0005794,Golgi apparatus;GO:0000139,Golgi membrane;GO:0016021,integral component of membrane;GO:0005811,lipid droplet	GO:0047184,1-acylglycerophosphocholine O-acyltransferase activity;GO:0047159,1-alkenylglycerophosphocholine O-acyltransferase activity;GO:0047192,1-alkylglycerophosphocholine O-acetyltransferase activity;GO:0047191,1-alkylglycerophosphocholine O-acyltransferase activity;GO:0005509,calcium ion binding	GO:2001246,negative regulation of phosphatidylcholine biosynthetic process;GO:0036151,phosphatidylcholine acyl-chain remodeling;GO:0008654,phospholipid biosynthetic process;GO:0045732,positive regulation of protein catabolic process;GO:0060041,retina development in camera-type eye;GO:0043129,surfactant homeostasis	rno:361467,path:rno00564,Glycerophospholipid metabolism;rno:361467,path:rno00565,Ether lipid metabolism;rno:361467,path:rno01100,Metabolic pathways
G3V912_RAT	G3V912	Tmx4	Thioredoxin domain containing 13	140	130	122.3	179.9	142	154.3	130.767	158.733	130.767	158.733	1.21387	0.085079	0	GO:0005623,cell;GO:0016021,integral component of membrane		GO:0045454,cell redox homeostasis
D3ZL85_RAT	D3ZL85	Hccs	Cytochrome c heme lyase	133.6	125.8	120.9	150.8	152.8	158	126.767	153.867	126.767	153.867	1.21378	0.003172	1	GO:0005743,mitochondrial inner membrane;GO:0005739,mitochondrion	GO:0004408,holocytochrome-c synthase activity;GO:0046872,metal ion binding	GO:0018063,cytochrome c-heme linkage	rno:317444,path:rno00860,Porphyrin and chlorophyll metabolism
D3ZLK9_RAT	D3ZLK9	Naxd	ATP-dependent (S)-NAD(P)H-hydrate dehydratase	134.7	120.1	131.8	142.2	156	171	128.867	156.4	128.867	156.4	1.21366	0.04336	1	GO:0016021,integral component of membrane;GO:0005739,mitochondrion	GO:0052855,ADP-dependent NAD(P)H-hydrate dehydratase activity;GO:0005524,ATP binding;GO:0047453,ATP-dependent NAD(P)H-hydrate dehydratase activity	GO:0046496,nicotinamide nucleotide metabolic process
Q6AYG2_RAT	Q6AYG2	Dnajc28	DnaJ (Hsp40) homolog, subfamily C, member 28	132.8	134.2	131.5	140.9	159.1	183.6	132.833	161.2	132.833	161.2	1.21355	0.084001	0	GO:0017119,Golgi transport complex		GO:0007030,Golgi organization;GO:0048213,Golgi vesicle prefusion complex stabilization;GO:0006890,retrograde vesicle-mediated transport, Golgi to endoplasmic reticulum
A0A140TAF7_RAT	A0A140TAF7	Poglut1	Protein O-glucosyltransferase 1	130.7	120.6	124.3	155.9	153.2	146.7	125.2	151.933	125.2	151.933	1.21352	0.002654	1	GO:0005788,endoplasmic reticulum lumen	GO:0035251,UDP-glucosyltransferase activity;GO:0035252,UDP-xylosyltransferase activity	GO:0048318,axial mesoderm development;GO:0072358,cardiovascular system development;GO:0060537,muscle tissue development;GO:0048339,paraxial mesoderm development;GO:0045747,positive regulation of Notch signaling pathway;GO:0018242,protein O-linked glycosylation via serine;GO:0010470,regulation of gastrulation;GO:0001756,somitogenesis
M0RCY2_RAT	M0RCY2		Uncharacterized protein	121.5	126	137.1	156.7	146.5	163.3	128.2	155.5	128.2	155.5	1.21295	0.015437	1	GO:0005840,ribosome	GO:0003735,structural constituent of ribosome	GO:0006412,translation
B2RYP6_RAT	B2RYP6	Luc7l2	LUC7-like 2 (S. cerevisiae)	133.1	133.7	131.9	194.3	151	138.3	132.9	161.2	132.9	161.2	1.21294	0.170504	0	GO:0016607,nuclear speck;GO:0005685,U1 snRNP;GO:0071004,U2-type prespliceosome	GO:0003729,mRNA binding	GO:0006376,mRNA splice site selection
A0A0G2JYP2_RAT	A0A0G2JYP2	Map4k3	Mitogen-activated protein kinase kinase kinase kinase	130.2	126.9	141.8	188	143.4	152.4	132.967	161.267	132.967	161.267	1.21284	0.119818	0		GO:0005524,ATP binding;GO:0008349,MAP kinase kinase kinase kinase activity	GO:0034612,response to tumor necrosis factor;GO:0009411,response to UV
[truncated: 3,285 more rows]
